# Supplementary material for: Genomic variability in Mexican chicken population using copy number variants
Source: BMC Genet. 2017 Jul 3;18:61. doi: 10.1186/s12863-017-0524-4 (PMC5496433; doi:10.1186/s12863-017-0524-4)
Supplement: Supplementary file 1 — Sheet 1. List of CNVRs detected in this study; Sheet 2: comparison of the CNVR detected in this study with published ones; Sheet 3: annotation of CNVRs common among this and published studies; Sheet 4: annotated gene in CNVRs; sheet 5: Significant Go Term_Panther; sheet 6: QTLRs mapped within CNVRs (XLSX 501 kb). [file 12863_2017_524_MOESM1_ESM.xlsx]

## Sheet: Sheet1 -CNVRs
galGal4 assembly
Chromosome	CNVR Start	CNVR End	Length	State
chr1	497417	657785	160368	Gain
chr1	1000128	1091773	91645	Gain
chr1	2916887	2927379	10492	Gain
chr1	3224832	3246090	21258	Loss
chr1	3303706	3327033	23327	Gain
chr1	3455725	3464015	8290	Gain
chr1	3681841	3685369	3528	Gain
chr1	3890778	3931561	40783	Gain
chr1	3962427	4044109	81682	Gain
chr1	5979074	5984185	5111	Gain
chr1	7792214	7932321	140107	Gain
chr1	8580974	8595224	14250	Gain
chr1	10992875	11143788	150913	Gain
chr1	11582037	11586153	4116	Gain
chr1	11634775	11639454	4679	Loss
chr1	13497330	13500068	2738	Gain
chr1	13726304	13748350	22046	Gain
chr1	13783733	13785579	1846	Loss
chr1	14312269	14316687	4418	Loss
chr1	15697352	15699314	1962	Gain
chr1	16736127	16942079	205952	Gain
chr1	18528843	18532455	3612	Gain
chr1	19975167	19980928	5761	Gain
chr1	20787083	20802727	15644	Gain
chr1	22598647	22603173	4526	Gain
chr1	23490920	23494059	3139	Gain
chr1	23644091	23648979	4888	Loss
chr1	23812864	23820755	7891	Loss
chr1	25327410	25353670	26260	Gain
chr1	26368416	26369224	808	Gain
chr1	26602505	26616874	14369	Gain
chr1	29345936	29352278	6342	Gain
chr1	29721681	29722711	1030	Loss
chr1	30609865	30614399	4534	Gain
chr1	32251960	32258271	6311	Gain
chr1	32372412	32376897	4485	Loss
chr1	32403074	32542970	139896	Gain
chr1	33239733	33240612	879	Gain
chr1	33347503	33364914	17411	Gain
chr1	34329904	34332574	2670	Gain
chr1	34953959	35164255	210296	Gain
chr1	35493688	35502588	8900	Gain
chr1	39707975	39733690	25715	Gain
chr1	40743780	40861089	117309	Gain
chr1	42849370	42866684	17314	Gain
chr1	42963251	43137768	174517	Gain
chr1	45959906	46004248	44342	Gain
chr1	46219467	46238432	18965	Loss
chr1	46372709	46376318	3609	Gain
chr1	47036591	47043792	7201	Gain
chr1	48074999	48084132	9133	Gain
chr1	48997585	48999977	2392	Gain
chr1	50080551	50091846	11295	Gain
chr1	50671518	50682324	10806	Gain
chr1	50892117	50897685	5568	Loss
chr1	51189456	51215153	25697	Gain
chr1	51383806	51415190	31384	Complex
chr1	56138838	56164576	25738	Gain
chr1	56175630	56182089	6459	Gain
chr1	56605599	56619657	14058	Gain
chr1	56883097	56885358	2261	Loss
chr1	56906456	56917084	10628	Gain
chr1	57107077	57111672	4595	Gain
chr1	57205223	57213502	8279	Gain
chr1	58513545	58535471	21926	Gain
chr1	59310927	59329914	18987	Gain
chr1	60981725	61000796	19071	Gain
chr1	63070037	63078126	8089	Gain
chr1	63465098	63468099	3001	Gain
chr1	64891943	64960944	69001	Gain
chr1	65637296	65984986	347690	Complex
chr1	66026027	66035144	9117	Gain
chr1	68636821	68649860	13039	Gain
chr1	70395599	70432501	36902	Gain
chr1	70620221	70640304	20083	Gain
chr1	71451280	71522594	71314	Gain
chr1	72676409	72817049	140640	Gain
chr1	74137269	74146615	9346	Gain
chr1	75134455	75163457	29002	Gain
chr1	75317370	75337456	20086	Gain
chr1	75572387	75593972	21585	Gain
chr1	76341364	76358931	17567	Gain
chr1	76383403	76419207	35804	Gain
chr1	76583366	76617528	34162	Gain
chr1	77109463	77190145	80682	Gain
chr1	77596019	77730873	134854	Gain
chr1	78041571	78141632	100061	Gain
chr1	78723019	78732603	9584	Gain
chr1	78788018	78803706	15688	Gain
chr1	78851811	79098248	246437	Gain
chr1	80090383	80112186	21803	Gain
chr1	80152631	80160695	8064	Gain
chr1	80440354	80445038	4684	Gain
chr1	84447100	84459715	12615	Gain
chr1	85182590	85196536	13946	Gain
chr1	85736460	85740124	3664	Gain
chr1	86128171	86144268	16097	Gain
chr1	86164442	86171111	6669	Gain
chr1	87073077	87075468	2391	Loss
chr1	87145207	87146939	1732	Loss
chr1	88082730	88092227	9497	Gain
chr1	90541019	90566004	24985	Gain
chr1	94290348	94574997	284649	Complex
chr1	95963827	95965305	1478	Loss
chr1	96381524	96384220	2696	Gain
chr1	96496812	96499360	2548	Loss
chr1	96697191	96699884	2693	Gain
chr1	97807940	97810959	3019	Gain
chr1	98154810	98180813	26003	Gain
chr1	98212697	98244463	31766	Gain
chr1	98850377	98856401	6024	Loss
chr1	99059079	99091432	32353	Gain
chr1	99399895	99408955	9060	Gain
chr1	99642302	99661236	18934	Gain
chr1	100435948	101010179	574231	Complex
chr1	101353651	101356388	2737	Loss
chr1	101604705	101606400	1695	Loss
chr1	102426132	102460173	34041	Gain
chr1	103680064	103682118	2054	Loss
chr1	104726560	104824016	97456	Gain
chr1	105522026	105527545	5519	Gain
chr1	106363108	106377137	14029	Gain
chr1	108221503	108239738	18235	Gain
chr1	109847098	109906632	59534	Gain
chr1	111520115	111523663	3548	Gain
chr1	111686264	111692290	6026	Gain
chr1	112496507	112535176	38669	Gain
chr1	113433478	113659727	226249	Gain
chr1	115176316	115203545	27229	Gain
chr1	116803184	116823033	19849	Gain
chr1	117295397	117313922	18525	Gain
chr1	117742344	117834332	91988	Loss
chr1	118288726	118367017	78291	Gain
chr1	120360764	120363941	3177	Gain
chr1	120722728	120825333	102605	Gain
chr1	121179994	121195019	15025	Gain
chr1	121287704	121302482	14778	Gain
chr1	121471247	121795212	323965	Gain
chr1	122012340	122098142	85802	Gain
chr1	123118721	123175856	57135	Gain
chr1	123258314	123278815	20501	Gain
chr1	123795113	123826343	31230	Gain
chr1	124051649	124086986	35337	Gain
chr1	126031744	126107637	75893	Gain
chr1	127588670	127594149	5479	Loss
chr1	129052887	129088188	35301	Complex
chr1	130826572	130896715	70143	Gain
chr1	131285093	131286335	1242	Gain
chr1	133421192	133434773	13581	Loss
chr1	134010757	134014431	3674	Gain
chr1	134332402	134465033	132631	Gain
chr1	135600628	135602658	2030	Loss
chr1	135717071	135733022	15951	Gain
chr1	135935454	135947708	12254	Gain
chr1	136092019	136100714	8695	Gain
chr1	137626787	137679444	52657	Gain
chr1	138872930	138906330	33400	Gain
chr1	139233374	139469232	235858	Gain
chr1	140757497	140916989	159492	Gain
chr1	141317255	141322609	5354	Loss
chr1	141388518	141410829	22311	Gain
chr1	141544705	141560119	15414	Gain
chr1	143126527	143154254	27727	Gain
chr1	143534996	143556939	21943	Gain
chr1	144856039	145038692	182653	Gain
chr1	146553816	146592503	38687	Gain
chr1	147081842	147131696	49854	Gain
chr1	147614926	147621288	6362	Gain
chr1	147787771	147801670	13899	Loss
chr1	149316986	149334675	17689	Gain
chr1	149776594	149805241	28647	Gain
chr1	150228459	150244231	15772	Loss
chr1	150482125	150488668	6543	Gain
chr1	151290496	151300852	10356	Gain
chr1	152838258	153030181	191923	Gain
chr1	153121376	153122561	1185	Loss
chr1	154230826	154247974	17148	Gain
chr1	155001916	155182451	180535	Loss
chr1	155506845	155524614	17769	Gain
chr1	156825016	156833842	8826	Gain
chr1	157207480	157261693	54213	Complex
chr1	157971146	158062396	91250	Gain
chr1	159068193	159073412	5219	Loss
chr1	160356849	160366324	9475	Gain
chr1	160965706	161040375	74669	Loss
chr1	162471295	162486224	14929	Gain
chr1	162789301	162808936	19635	Gain
chr1	163001936	163029799	27863	Loss
chr1	163365090	163368741	3651	Loss
chr1	163756367	163767217	10850	Gain
chr1	163784211	163811817	27606	Loss
chr1	165507551	165509887	2336	Gain
chr1	165572049	165577065	5016	Loss
chr1	165602941	165608109	5168	Gain
chr1	165654196	165658680	4484	Gain
chr1	166104855	166108307	3452	Loss
chr1	166455265	166482823	27558	Gain
chr1	168535421	168542105	6684	Gain
chr1	169115266	169126226	10960	Gain
chr1	169592846	169675933	83087	Gain
chr1	169777906	169897166	119260	Gain
chr1	171890900	172103344	212444	Gain
chr1	174068349	174104938	36589	Gain
chr1	175019270	175024844	5574	Gain
chr1	175829442	175836229	6787	Gain
chr1	176811848	176830032	18184	Gain
chr1	177589725	177599610	9885	Loss
chr1	179585392	179593731	8339	Gain
chr1	179769024	179850368	81344	Gain
chr1	180949032	180970950	21918	Loss
chr1	180972597	180980820	8223	Gain
chr1	181731621	181771670	40049	Gain
chr1	182313212	182317078	3866	Loss
chr1	182432898	182443588	10690	Gain
chr1	182507326	182520359	13033	Gain
chr1	182962461	182971400	8939	Loss
chr1	183403160	183468245	65085	Loss
chr1	183979438	183982576	3138	Gain
chr1	185804751	185830967	26216	Gain
chr1	186061251	186064488	3237	Loss
chr1	186455554	186479297	23743	Gain
chr1	187995753	187997643	1890	Loss
chr1	189464714	189465405	691	Loss
chr1	189556863	189567564	10701	Gain
chr1	189580945	189613845	32900	Gain
chr1	189941463	189943001	1538	Gain
chr1	190481677	190799172	317495	Gain
chr1	190904052	190905314	1262	Loss
chr1	191395063	191399829	4766	Gain
chr1	191947472	191969434	21962	Gain
chr1	192166473	192180017	13544	Loss
chr1	193134236	193245194	110958	Gain
chr1	193416334	193495888	79554	Gain
chr1	193524704	193538192	13488	Gain
chr1	193815273	193845654	30381	Loss
chr1	194052101	194079106	27005	Gain
chr1	194527453	194535857	8404	Gain
chr1	194796841	194799334	2493	Gain
chr10	81609	83503	1894	Loss
chr10	264446	322906	58460	Gain
chr10	1148626	1166459	17833	Gain
chr10	1241911	1242105	194	Gain
chr10	1552057	1552810	753	Loss
chr10	2823619	2827582	3963	Gain
chr10	3823785	3835002	11217	Gain
chr10	3976509	4045464	68955	Gain
chr10	5244380	5334883	90503	Gain
chr10	5372806	5403720	30914	Gain
chr10	6083783	6117901	34118	Gain
chr10	6265027	6421371	156344	Gain
chr10	6615248	6674588	59340	Gain
chr10	7019266	7077940	58674	Gain
chr10	7901773	7905431	3658	Gain
chr10	7992522	8072790	80268	Gain
chr10	8366026	8374562	8536	Gain
chr10	9991403	9997676	6273	Gain
chr10	11341632	11547718	206086	Complex
chr10	11797656	11801160	3504	Loss
chr10	12665686	12676424	10738	Gain
chr10	13604543	13616041	11498	Gain
chr10	14136085	14152067	15982	Gain
chr10	14262423	14318131	55708	Gain
chr10	14432370	14437231	4861	Gain
chr10	14517586	14519406	1820	Loss
chr10	15588690	15684363	95673	Gain
chr10	16878077	16883085	5008	Gain
chr10	17266000	17270117	4117	Loss
chr10	17291525	17314406	22881	Gain
chr10	17318592	17326559	7967	Gain
chr10	17333542	17346322	12780	Gain
chr10	17775699	17776634	935	Gain
chr10	18179708	18205832	26124	Gain
chr10	18368265	18371214	2949	Loss
chr10	18858586	18861463	2877	Gain
chr10	18979513	18982296	2783	Gain
chr10	19237086	19259327	22241	Gain
chr10	19364794	19371970	7176	Loss
chr10	19421141	19501878	80737	Loss
chr10	19520948	19541981	21033	Complex
chr10	19558230	19616600	58370	Loss
chr10	19862709	19909641	46932	Gain
chr11	458952	466120	7168	Gain
chr11	1038857	1065759	26902	Gain
chr11	1580585	1585179	4594	Gain
chr11	1959687	1961086	1399	Loss
chr11	4029528	4039744	10216	Gain
chr11	4335207	4432586	97379	Gain
chr11	4962435	4965379	2944	Loss
chr11	7859007	7867722	8715	Gain
chr11	8959702	8971719	12017	Gain
chr11	9497798	9547241	49443	Gain
chr11	10764607	10770327	5720	Gain
chr11	11423669	11510295	86626	Loss
chr11	12282002	12285443	3441	Loss
chr11	12398962	12517383	118421	Gain
chr11	13337076	13348351	11275	Gain
chr11	13387049	13414751	27702	Loss
chr11	14279428	14348102	68674	Gain
chr11	15114063	15129307	15244	Gain
chr11	15822361	15823421	1060	Loss
chr11	16025151	16033485	8334	Gain
chr11	16073972	16120197	46225	Gain
chr11	16632714	16673011	40297	Gain
chr11	17908865	17942567	33702	Loss
chr11	18087065	18091037	3972	Gain
chr11	18157781	18195958	38177	Complex
chr12	16789	77501	60712	Gain
chr12	1122474	1223234	100760	Gain
chr12	2075834	2090078	14244	Gain
chr12	2098675	2101812	3137	Loss
chr12	2249214	2318633	69419	Gain
chr12	2422961	2447550	24589	Loss
chr12	2588518	2599540	11022	Gain
chr12	2645105	2650229	5124	Gain
chr12	2958221	2965620	7399	Gain
chr12	3013976	3047346	33370	Gain
chr12	3657190	3666366	9176	Gain
chr12	4123487	4135835	12348	Gain
chr12	4728268	4734599	6331	Gain
chr12	6502025	6548847	46822	Gain
chr12	6760387	6771115	10728	Gain
chr12	7043005	7049149	6144	Gain
chr12	8151206	8195061	43855	Gain
chr12	8871347	8876290	4943	Gain
chr12	9150061	9155103	5042	Gain
chr12	10646214	10660336	14122	Gain
chr12	11267918	11270533	2615	Loss
chr12	11835420	11845528	10108	Gain
chr12	12249654	12256563	6909	Gain
chr12	12999884	13030654	30770	Gain
chr12	14091669	14098056	6387	Gain
chr12	15216475	15227032	10557	Gain
chr12	16350172	16353880	3708	Gain
chr12	17175241	17184544	9303	Gain
chr12	17967968	17969236	1268	Loss
chr12	18955553	18961055	5502	Gain
chr13	152058	174883	22825	Loss
chr13	767946	769544	1598	Gain
chr13	854247	857307	3060	Gain
chr13	1099745	1195939	96194	Complex
chr13	2062113	2065243	3130	Gain
chr13	3103103	3115877	12774	Gain
chr13	3318594	3325656	7062	Gain
chr13	3575877	3597975	22098	Gain
chr13	4312184	4312716	532	Loss
chr13	4763222	4816425	53203	Gain
chr13	5971497	6004825	33328	Gain
chr13	6567268	6567998	730	Loss
chr13	6623067	6787645	164578	Gain
chr13	6920028	6935962	15934	Gain
chr13	7387058	7391472	4414	Loss
chr13	7523999	7540771	16772	Gain
chr13	7916110	7940758	24648	Gain
chr13	8643011	8646704	3693	Gain
chr13	8722090	8728397	6307	Gain
chr13	9481700	9535062	53362	Loss
chr13	9595359	9618914	23555	Gain
chr13	9650153	9707571	57418	Loss
chr13	11032253	11047252	14999	Gain
chr13	11679530	11692175	12645	Gain
chr13	12104031	12115416	11385	Gain
chr13	12131108	12148499	17391	Gain
chr13	12493054	12529560	36506	Loss
chr13	12592881	12681230	88349	Gain
chr13	12790564	12808040	17476	Gain
chr13	13292518	13310381	17863	Gain
chr13	13833897	13849377	15480	Gain
chr13	14569673	14570565	892	Gain
chr13	14709515	14726630	17115	Loss
chr13	14877460	14888124	10664	Gain
chr13	14963767	14965402	1635	Gain
chr13	16671678	16739006	67328	Gain
chr13	17191870	17193258	1388	Gain
chr13	17215107	17219931	4824	Gain
chr13	17719856	17759759	39903	Gain
chr14	899738	904983	5245	Gain
chr14	1514372	1549368	34996	Gain
chr14	1986021	1998536	12515	Gain
chr14	2240824	2245389	4565	Loss
chr14	2383838	2386921	3083	Gain
chr14	2570698	2580687	9989	Gain
chr14	3276540	3277966	1426	Gain
chr14	3288742	3293613	4871	Gain
chr14	3567692	3572704	5012	Loss
chr14	3661845	3665281	3436	Gain
chr14	3680046	3689256	9210	Gain
chr14	4017475	4040439	22964	Loss
chr14	4072400	4081991	9591	Gain
chr14	4384734	4387429	2695	Gain
chr14	4788694	4813288	24594	Gain
chr14	5000562	5031628	31066	Complex
chr14	5159109	5165581	6472	Gain
chr14	5225010	5227236	2226	Loss
chr14	5364273	5376783	12510	Gain
chr14	5679306	5681429	2123	Gain
chr14	6030037	6035039	5002	Gain
chr14	6180617	6188296	7679	Gain
chr14	6625719	6632821	7102	Gain
chr14	8119252	8133502	14250	Gain
chr14	8187933	8200545	12612	Gain
chr14	8935221	9329903	394682	Gain
chr14	9337365	9505450	168085	Gain
chr14	9747432	9773937	26505	Gain
chr14	9977173	9983816	6643	Gain
chr14	10760013	10765827	5814	Gain
chr14	11358926	11372963	14037	Gain
chr14	11667555	11669502	1947	Loss
chr14	12503534	12525958	22424	Gain
chr14	13320604	13324351	3747	Loss
chr14	13360366	13361262	896	Gain
chr14	13872871	13886767	13896	Gain
chr14	13965501	14244921	279420	Loss
chr14	14718083	15018488	300405	Gain
chr14	15068611	15093192	24581	Gain
chr14	15124958	15161638	36680	Gain
chr15	316702	339556	22854	Gain
chr15	2707630	2740087	32457	Gain
chr15	2819226	2825676	6450	Gain
chr15	2892643	2907407	14764	Gain
chr15	3904800	3974068	69268	Gain
chr15	4307764	4308096	332	Gain
chr15	4500735	4504885	4150	Gain
chr15	4671388	4676930	5542	Loss
chr15	4879104	4896275	17171	Gain
chr15	4907869	4908007	138	Gain
chr15	5579979	5583841	3862	Gain
chr15	6425000	6427105	2105	Gain
chr15	7286345	7290124	3779	Gain
chr15	7604347	7623587	19240	Gain
chr15	7901561	7904598	3037	Gain
chr15	8554286	8578190	23904	Gain
chr15	8711904	8720968	9064	Gain
chr15	10754704	10755642	938	Gain
chr15	11047804	11056498	8694	Gain
chr15	11106809	11146415	39606	Complex
chr15	11755894	11760035	4141	Loss
chr15	12574156	12579840	5684	Loss
chr16	1253	533589	532336	Complex
chr17	32057	214434	182377	Gain
chr17	659381	688159	28778	Loss
chr17	761993	766858	4865	Loss
chr17	958482	986221	27739	Gain
chr17	1278744	1302507	23763	Gain
chr17	1909125	1911532	2407	Gain
chr17	2393373	2445202	51829	Loss
chr17	2665906	2667396	1490	Loss
chr17	3753405	3760606	7201	Gain
chr17	4663414	4667431	4017	Gain
chr17	5564670	5566483	1813	Gain
chr17	7443760	7444332	572	Gain
chr17	7782766	7802561	19795	Loss
chr18	324172	398106	73934	Gain
chr18	415649	622883	207234	Gain
chr18	888250	888631	381	Loss
chr18	963635	984595	20960	Gain
chr18	1460903	1465231	4328	Gain
chr18	1970339	1987044	16705	Loss
chr18	2998981	3000808	1827	Loss
chr18	3056044	3060247	4203	Loss
chr18	3461342	3483460	22118	Gain
chr18	3525983	3530384	4401	Gain
chr18	3630908	3636126	5218	Gain
chr18	3641293	3662751	21458	Gain
chr18	5006714	5021348	14634	Gain
chr18	7784203	7787209	3006	Gain
chr18	8174435	8176592	2157	Gain
chr18	9292954	9344673	51719	Loss
chr18	9358186	9489924	131738	Loss
chr18	9822128	10218898	396770	Complex
chr18	10313856	10325603	11747	Gain
chr18	10452941	10612323	159382	Complex
chr18	10763061	10783730	20669	Loss
chr19	1042	87629	86587	Gain
chr19	311361	315354	3993	Loss
chr19	496099	503571	7472	Gain
chr19	2108903	2125503	16600	Gain
chr19	2479487	2493424	13937	Gain
chr19	2550201	2559081	8880	Gain
chr19	3208674	3211033	2359	Gain
chr19	3558390	3562028	3638	Loss
chr19	4309030	4336517	27487	Gain
chr19	4367553	4373094	5541	Gain
chr19	4441576	4512209	70633	Gain
chr19	4682745	4686343	3598	Gain
chr19	4699014	4716010	16996	Gain
chr19	4734062	4738271	4209	Loss
chr19	4895014	4903126	8112	Gain
chr19	4926221	4975649	49428	Gain
chr19	5020239	5040029	19790	Gain
chr19	5173613	5197641	24028	Gain
chr19	5892036	5983087	91051	Complex
chr19	6436295	6446990	10695	Loss
chr19	6609909	6612356	2447	Gain
chr19	6823779	6858853	35074	Gain
chr19	6996510	7001707	5197	Gain
chr19	8111512	8118651	7139	Gain
chr19	8882998	8907444	24446	Gain
chr19	8914696	8989786	75090	Gain
chr19	9663715	9983068	319353	Gain
chr2	217380	330926	113546	Gain
chr2	501865	518541	16676	Gain
chr2	939531	942023	2492	Loss
chr2	2244253	2257473	13220	Gain
chr2	2470956	2507824	36868	Gain
chr2	3250462	3273520	23058	Gain
chr2	3476506	3478614	2108	Loss
chr2	3598025	3665764	67739	Gain
chr2	3687624	3695479	7855	Gain
chr2	6372001	6377455	5454	Gain
chr2	6539800	6643248	103448	Gain
chr2	6927104	6947281	20177	Loss
chr2	7041758	7050015	8257	Gain
chr2	7412545	7426200	13655	Gain
chr2	7570796	7605039	34243	Gain
chr2	7723006	7739413	16407	Gain
chr2	9480923	9540101	59178	Gain
chr2	11622978	11624639	1661	Loss
chr2	11632364	11728915	96551	Gain
chr2	12020672	12237186	216514	Gain
chr2	12532558	12536419	3861	Gain
chr2	13604603	13645244	40641	Gain
chr2	13787192	13796305	9113	Gain
chr2	17811202	17855777	44575	Gain
chr2	17916731	17921493	4762	Gain
chr2	19856781	19865216	8435	Gain
chr2	20417436	20452110	34674	Gain
chr2	20716980	20725588	8608	Gain
chr2	20801144	20807866	6722	Gain
chr2	20960815	20971841	11026	Gain
chr2	21216669	21426061	209392	Gain
chr2	22479015	22489891	10876	Gain
chr2	24282307	24310708	28401	Gain
chr2	24322912	24327561	4649	Gain
chr2	25360594	25366854	6260	Loss
chr2	25859462	25962722	103260	Loss
chr2	26267027	26274574	7547	Loss
chr2	29001365	29019526	18161	Gain
chr2	29632287	29649536	17249	Gain
chr2	31723159	31767240	44081	Gain
chr2	32277037	32283980	6943	Gain
chr2	32344359	32349437	5078	Gain
chr2	33409063	33661021	251958	Gain
chr2	34357609	34846137	488528	Gain
chr2	36151869	36159257	7388	Gain
chr2	36225484	36231047	5563	Gain
chr2	37177437	37220919	43482	Gain
chr2	37232110	37232582	472	Loss
chr2	41731935	41832682	100747	Gain
chr2	42091587	42094122	2535	Gain
chr2	42575959	42584382	8423	Loss
chr2	44215712	44217448	1736	Loss
chr2	45287462	45288064	602	Loss
chr2	46075832	46095653	19821	Gain
chr2	46286437	46289287	2850	Loss
chr2	47117197	47158758	41561	Gain
chr2	48767648	48769478	1830	Gain
chr2	49917077	49942869	25792	Gain
chr2	50487419	50490681	3262	Gain
chr2	54201222	54216108	14886	Gain
chr2	54479991	54505962	25971	Gain
chr2	54582723	54800724	218001	Gain
chr2	54920977	54929783	8806	Gain
chr2	54995074	55011828	16754	Gain
chr2	55320417	55341672	21255	Gain
chr2	55654310	55666797	12487	Gain
chr2	55709923	55745469	35546	Gain
chr2	55903719	55914375	10656	Gain
chr2	58798073	58954651	156578	Gain
chr2	59167978	59172848	4870	Gain
chr2	59630095	59630187	92	Loss
chr2	60967907	61154749	186842	Gain
chr2	61306618	61509627	203009	Gain
chr2	61693622	61706868	13246	Gain
chr2	61903581	61906355	2774	Loss
chr2	62443113	62534573	91460	Gain
chr2	63021398	63024510	3112	Gain
chr2	63481145	63988556	507411	Gain
chr2	65020024	65037746	17722	Gain
chr2	66366812	66384270	17458	Gain
chr2	68465497	68478223	12726	Gain
chr2	68540337	68597232	56895	Gain
chr2	69546726	69775376	228650	Gain
chr2	70157460	70258845	101385	Gain
chr2	70968638	70974043	5405	Gain
chr2	71546216	71549807	3591	Loss
chr2	73908051	73908518	467	Loss
chr2	75113664	75120230	6566	Gain
chr2	75145640	75315856	170216	Complex
chr2	75328398	75338553	10155	Gain
chr2	75868195	75889929	21734	Gain
chr2	75948333	75967996	19663	Gain
chr2	75993473	76002085	8612	Gain
chr2	77028861	77033339	4478	Loss
chr2	78257631	78307185	49554	Loss
chr2	78360765	78379881	19116	Gain
chr2	79078769	79085474	6705	Gain
chr2	79831482	79837104	5622	Loss
chr2	80708760	80715353	6593	Gain
chr2	81103124	81106002	2878	Gain
chr2	81952642	81962048	9406	Loss
chr2	82268185	82296265	28080	Gain
chr2	83077898	83092137	14239	Gain
chr2	83190170	83451390	261220	Gain
chr2	83515537	83538263	22726	Gain
chr2	85011306	85391275	379969	Gain
chr2	87093261	87107793	14532	Gain
chr2	87126519	87132277	5758	Gain
chr2	88289880	88296279	6399	Gain
chr2	88414831	88441749	26918	Gain
chr2	90230284	90233856	3572	Gain
chr2	92362722	92369344	6622	Loss
chr2	92827874	92949122	121248	Gain
chr2	93750180	93759032	8852	Loss
chr2	95006621	95026200	19579	Gain
chr2	96481912	96532998	51086	Gain
chr2	96623375	96624130	755	Loss
chr2	96965451	96982804	17353	Gain
chr2	97590131	97630604	40473	Gain
chr2	98119598	98197144	77546	Gain
chr2	101281870	101295771	13901	Loss
chr2	101776099	101786510	10411	Gain
chr2	102563120	102565143	2023	Gain
chr2	102855526	102952548	97022	Gain
chr2	104981680	104985864	4184	Gain
chr2	105298412	105438388	139976	Loss
chr2	105833468	105869044	35576	Gain
chr2	105876254	105877106	852	Loss
chr2	109552796	109563313	10517	Gain
chr2	110733935	110846437	112502	Gain
chr2	111593297	111602940	9643	Gain
chr2	112614489	112631873	17384	Gain
chr2	112799396	112829720	30324	Gain
chr2	113089544	113095055	5511	Gain
chr2	114214244	114263278	49034	Gain
chr2	114788815	114856911	68096	Gain
chr2	115031788	115033902	2114	Gain
chr2	116407024	116414308	7284	Gain
chr2	117520730	117638893	118163	Gain
chr2	118381418	118399620	18202	Gain
chr2	119384968	119387003	2035	Gain
chr2	120544071	120544890	819	Gain
chr2	121394708	121542175	147467	Loss
chr2	124191660	124194145	2485	Gain
chr2	124347025	124348543	1518	Gain
chr2	124962232	124965467	3235	Loss
chr2	126632118	126642558	10440	Gain
chr2	127798586	127819649	21063	Gain
chr2	129009103	129009646	543	Gain
chr2	129095962	129180330	84368	Gain
chr2	129252185	129276950	24765	Gain
chr2	129477998	129478452	454	Loss
chr2	131835700	131836603	903	Gain
chr2	133084495	133124841	40346	Gain
chr2	134024707	134033608	8901	Gain
chr2	135060932	135074217	13285	Gain
chr2	135779424	135805402	25978	Gain
chr2	136537482	136538591	1109	Gain
chr2	137646313	137712659	66346	Gain
chr2	137775869	137794057	18188	Gain
chr2	140292778	140390894	98116	Gain
chr2	140663147	140690813	27666	Gain
chr2	141130153	141138825	8672	Gain
chr2	141384408	141386105	1697	Loss
chr2	142164167	142254923	90756	Gain
chr2	143181885	143382853	200968	Gain
chr2	143627593	143634493	6900	Gain
chr2	143672704	143840148	167444	Gain
chr2	144240072	144244334	4262	Loss
chr2	144898865	144907361	8496	Gain
chr2	147478587	147550916	72329	Gain
chr2	148393681	148431787	38106	Gain
chr2	148614700	148650526	35826	Complex
chr20	1495048	1496237	1189	Loss
chr20	2269410	2271209	1799	Gain
chr20	2279396	2333103	53707	Gain
chr20	2573678	2614437	40759	Complex
chr20	2886876	2901047	14171	Complex
chr20	3241084	3259120	18036	Gain
chr20	3335653	3383633	47980	Gain
chr20	3505097	3517624	12527	Gain
chr20	5029248	5032126	2878	Gain
chr20	5524343	5528718	4375	Gain
chr20	5824724	5827074	2350	Gain
chr20	6428805	6453959	25154	Gain
chr20	7759669	7769362	9693	Gain
chr20	10465375	10469098	3723	Gain
chr20	10572323	10608090	35767	Loss
chr20	10822569	10951904	129335	Loss
chr20	10975259	10981787	6528	Gain
chr20	11113630	11243594	129964	Gain
chr20	11647959	11821814	173855	Gain
chr20	12303848	12306875	3027	Gain
chr20	12492436	12495136	2700	Gain
chr20	13268220	13273366	5146	Gain
chr21	278699	281515	2816	Gain
chr21	954011	964174	10163	Loss
chr21	1126579	1131122	4543	Gain
chr21	1308814	1310329	1515	Loss
chr21	1603320	1626379	23059	Gain
chr21	2092003	2106111	14108	Gain
chr21	2107900	2130703	22803	Gain
chr21	3495995	3498851	2856	Gain
chr21	3518438	3525657	7219	Loss
chr21	4002644	4002754	110	Loss
chr21	4211278	4224803	13525	Gain
chr21	4657405	4679207	21802	Gain
chr21	4803142	4804604	1462	Loss
chr21	5741897	5746054	4157	Gain
chr22	653694	655858	2164	Gain
chr22	1207892	1213831	5939	Gain
chr22	2038446	2040956	2510	Gain
chr22	2869342	3002300	132958	Gain
chr22	3140808	3141885	1077	Gain
chr22	3515146	3544439	29293	Complex
chr22	3659265	3659589	324	Loss
chr22	3744410	3748902	4492	Gain
chr22	3890954	3898764	7810	Gain
chr22	3958446	4005259	46813	Gain
chr22	4032737	4067439	34702	Loss
chr23	420268	461771	41503	Gain
chr23	716727	738976	22249	Gain
chr23	1095738	1105000	9262	Loss
chr23	1721654	1737238	15584	Gain
chr23	1761126	1878078	116952	Gain
chr23	1977591	1981661	4070	Gain
chr23	2343845	2349209	5364	Loss
chr23	2507800	2508670	870	Gain
chr23	2571461	2575250	3789	Loss
chr23	2896316	2898348	2032	Gain
chr23	3489673	3550197	60524	Gain
chr23	3637961	3645792	7831	Loss
chr23	4197695	4210259	12564	Gain
chr23	4373778	4416062	42284	Complex
chr23	5295655	5324383	28728	Loss
chr24	84957	134228	49271	Gain
chr24	154398	192721	38323	Gain
chr24	981884	984887	3003	Gain
chr24	1797887	1805353	7466	Gain
chr24	2045258	2047617	2359	Gain
chr24	3310818	3328796	17978	Gain
chr24	3470236	3500064	29828	Gain
chr24	3683710	3693836	10126	Gain
chr24	3798048	3990541	192493	Gain
chr24	4065579	4282850	217271	Gain
chr24	4387948	4428669	40721	Gain
chr24	5366728	5380174	13446	Gain
chr24	5432264	5446232	13968	Loss
chr24	5664842	5665642	800	Loss
chr25	119054	133634	14580	Complex
chr25	277987	278643	656	Loss
chr25	331904	361028	29124	Loss
chr25	856788	859414	2626	Gain
chr25	922687	949242	26555	Gain
chr25	1366778	1369882	3104	Loss
chr25	1906062	1976668	70606	Complex
chr25	2150098	2191049	40951	Gain
chr26	482068	483785	1717	Loss
chr26	601241	678810	77569	Complex
chr26	830253	833730	3477	Gain
chr26	992050	1000764	8714	Gain
chr26	1107348	1137512	30164	Gain
chr26	1921246	1952294	31048	Gain
chr26	2295791	2299990	4199	Loss
chr26	3396564	3448828	52264	Loss
chr26	3597217	3611283	14066	Loss
chr26	4286941	4326706	39765	Loss
chr26	4997582	5014202	16620	Gain
chr26	5188833	5219529	30696	Gain
chr27	904	106537	105633	Gain
chr27	214990	822425	607435	Complex
chr27	1040761	1048427	7666	Gain
chr27	1261483	1280910	19427	Gain
chr27	1547318	1599690	52372	Gain
chr27	1700607	1720348	19741	Gain
chr27	1822716	1827419	4703	Gain
chr27	1881112	1894814	13702	Gain
chr27	2279603	2283377	3774	Loss
chr27	2656483	2685489	29006	Gain
chr27	3455095	3466407	11312	Gain
chr27	4226773	4265984	39211	Loss
chr27	4318706	4383863	65157	Loss
chr27	4455120	4503765	48645	Gain
chr27	4759104	4858095	98991	Loss
chr27	4965554	4995230	29676	Gain
chr28	95473	100147	4674	Gain
chr28	899245	899834	589	Gain
chr28	1033817	1055597	21780	Gain
chr28	1906642	1912351	5709	Gain
chr28	1967763	2022955	55192	Gain
chr28	2059838	2358561	298723	Gain
chr28	2400437	2407234	6797	Gain
chr28	2476472	2528157	51685	Gain
chr28	2987648	3039037	51389	Complex
chr28	3091873	3152123	60250	Complex
chr28	4008059	4009136	1077	Gain
chr28	4439121	4458825	19704	Gain
chr3	947080	982989	35909	Gain
chr3	989490	1023940	34450	Gain
chr3	4494702	4498640	3938	Loss
chr3	5114413	5134734	20321	Gain
chr3	5338955	5359823	20868	Gain
chr3	6374316	6378406	4090	Gain
chr3	6814481	6817986	3505	Loss
chr3	7069588	7136183	66595	Gain
chr3	8430423	8440435	10012	Gain
chr3	8866510	8871118	4608	Gain
chr3	10498790	10502366	3576	Gain
chr3	11513683	11540791	27108	Gain
chr3	12437284	12467988	30704	Gain
chr3	13371892	13406661	34769	Gain
chr3	15186408	15229966	43558	Gain
chr3	15940749	15956938	16189	Gain
chr3	17658066	17661913	3847	Loss
chr3	19654395	19854189	199794	Gain
chr3	19904183	19907100	2917	Loss
chr3	21125377	21205389	80012	Gain
chr3	21592723	21711615	118892	Gain
chr3	21838610	21841522	2912	Gain
chr3	23691093	23718563	27470	Gain
chr3	23943120	23949001	5881	Gain
chr3	24610136	24715051	104915	Gain
chr3	25187177	25191353	4176	Gain
chr3	25950293	25963195	12902	Gain
chr3	26403139	26411265	8126	Gain
chr3	26583778	26598059	14281	Gain
chr3	27737167	27747155	9988	Gain
chr3	31234228	31238934	4706	Gain
chr3	33057908	33075549	17641	Gain
chr3	33998185	33999719	1534	Loss
chr3	35067446	35081449	14003	Gain
chr3	35810501	35855535	45034	Gain
chr3	36079292	36491792	412500	Gain
chr3	36915311	36916968	1657	Gain
chr3	37358254	37360517	2263	Loss
chr3	38987467	38990019	2552	Gain
chr3	40446986	40456392	9406	Loss
chr3	41972567	41976432	3865	Gain
chr3	42899197	42929274	30077	Gain
chr3	43002844	43116785	113941	Gain
chr3	43834999	43842906	7907	Gain
chr3	45677279	45702375	25096	Loss
chr3	46272645	46278445	5800	Loss
chr3	46285726	46292977	7251	Gain
chr3	46364762	46374375	9613	Gain
chr3	46498884	46504850	5966	Gain
chr3	49107542	49112989	5447	Loss
chr3	50543227	50576077	32850	Gain
chr3	50944746	50961089	16343	Gain
chr3	51589051	51592131	3080	Gain
chr3	53209358	53232484	23126	Gain
chr3	54052551	54065451	12900	Gain
chr3	54415486	54430186	14700	Gain
chr3	55856128	55858459	2331	Gain
chr3	56078313	56107074	28761	Gain
chr3	58890591	58895019	4428	Gain
chr3	59207700	59210390	2690	Gain
chr3	59310270	59319923	9653	Gain
chr3	60770909	60773017	2108	Gain
chr3	60789447	60872204	82757	Gain
chr3	61467827	61480892	13065	Loss
chr3	61900400	61938878	38478	Gain
chr3	62260921	62263620	2699	Gain
chr3	62351589	62366289	14700	Loss
chr3	62447606	62521601	73995	Gain
chr3	63341207	63568510	227303	Gain
chr3	63577097	63579364	2267	Loss
chr3	64028779	64036542	7763	Gain
chr3	64312193	64317532	5339	Gain
chr3	64738282	64809471	71189	Gain
chr3	65619272	65666289	47017	Gain
chr3	65730083	65753404	23321	Gain
chr3	66272850	66278422	5572	Loss
chr3	66863443	66878063	14620	Gain
chr3	67346187	67357286	11099	Gain
chr3	68228071	68240889	12818	Gain
chr3	69700642	69718084	17442	Gain
chr3	71469729	71484437	14708	Gain
chr3	74869247	74874695	5448	Gain
chr3	78806122	78813214	7092	Gain
chr3	79470154	79471126	972	Gain
chr3	80436187	80437901	1714	Gain
chr3	81085856	81098396	12540	Gain
chr3	81340429	81347425	6996	Gain
chr3	81759421	81811891	52470	Gain
chr3	81821443	81826094	4651	Gain
chr3	83208133	83222559	14426	Gain
chr3	83305039	83493190	188151	Gain
chr3	83599066	83608082	9016	Gain
chr3	84352320	84362935	10615	Gain
chr3	85165259	85186906	21647	Gain
chr3	85315889	85318413	2524	Gain
chr3	87819077	87827903	8826	Loss
chr3	88024231	88095432	71201	Gain
chr3	88701284	88707250	5966	Loss
chr3	90075961	90089800	13839	Gain
chr3	90171733	90175789	4056	Gain
chr3	91197201	91285592	88391	Gain
chr3	91689574	91691085	1511	Gain
chr3	92736413	92758498	22085	Gain
chr3	93828397	93832784	4387	Gain
chr3	95343826	95383922	40096	Gain
chr3	97292573	97371158	78585	Gain
chr3	97775486	97778052	2566	Loss
chr3	99283192	99286607	3415	Gain
chr3	100049934	100066354	16420	Gain
chr3	100643073	100656044	12971	Gain
chr3	104117528	104208198	90670	Gain
chr3	104434786	104455706	20920	Gain
chr3	104791454	104800365	8911	Gain
chr3	105255816	105271446	15630	Gain
chr3	105313771	105336340	22569	Gain
chr3	106299185	106332788	33603	Gain
chr3	107604907	107635607	30700	Gain
chr3	109181127	109187601	6474	Loss
chr3	109615099	109639866	24767	Gain
chr4	745011	759397	14386	Gain
chr4	1947329	1951713	4384	Gain
chr4	2083918	2144745	60827	Loss
chr4	2392902	2395743	2841	Gain
chr4	3394178	3402879	8701	Loss
chr4	3701129	3707132	6003	Gain
chr4	3907287	3922269	14982	Gain
chr4	5647479	5655511	8032	Gain
chr4	5849279	5850701	1422	Loss
chr4	6785359	6820396	35037	Gain
chr4	7807547	7847217	39670	Gain
chr4	7899086	7921057	21971	Gain
chr4	8908208	8910110	1902	Loss
chr4	9330958	9355072	24114	Gain
chr4	10265272	10272095	6823	Gain
chr4	10462409	10476672	14263	Gain
chr4	11866913	11885099	18186	Gain
chr4	12023344	12034749	11405	Gain
chr4	12281658	12284736	3078	Gain
chr4	12376707	12402878	26171	Gain
chr4	12415563	12418597	3034	Gain
chr4	12990877	13001289	10412	Gain
chr4	15519861	15553603	33742	Gain
chr4	15922930	15939578	16648	Gain
chr4	15994149	16008911	14762	Gain
chr4	16714722	16725632	10910	Gain
chr4	18535224	18604569	69345	Gain
chr4	18709079	18714750	5671	Loss
chr4	18727629	18732879	5250	Loss
chr4	19016840	19088012	71172	Loss
chr4	19201698	19209093	7395	Loss
chr4	21478075	21494721	16646	Loss
chr4	23525739	23541202	15463	Gain
chr4	27002198	27004456	2258	Loss
chr4	30097226	30163522	66296	Loss
chr4	30442871	30455917	13046	Gain
chr4	32172631	32206408	33777	Gain
chr4	32628012	32681647	53635	Gain
chr4	33994416	34026161	31745	Gain
chr4	34969424	34993894	24470	Gain
chr4	38378725	38443914	65189	Gain
chr4	38561563	38802729	241166	Gain
chr4	39310754	39345029	34275	Gain
chr4	39687333	39735570	48237	Gain
chr4	41218109	41225691	7582	Loss
chr4	42183888	42207812	23924	Gain
chr4	47202618	47209870	7252	Loss
chr4	47990191	48010040	19849	Gain
chr4	48091629	48428823	337194	Gain
chr4	52401817	52427943	26126	Gain
chr4	54265753	54497769	232016	Gain
chr4	57293773	57417604	123831	Gain
chr4	57540128	57549496	9368	Gain
chr4	59682271	59684623	2352	Gain
chr4	60082909	60092299	9390	Gain
chr4	60290113	60291360	1247	Loss
chr4	61306408	61309624	3216	Gain
chr4	61351082	61361467	10385	Gain
chr4	61825685	61832148	6463	Loss
chr4	65275740	65276721	981	Gain
chr4	65625469	65658357	32888	Gain
chr4	66266103	66269444	3341	Loss
chr4	68762927	68766131	3204	Loss
chr4	70711070	70725830	14760	Loss
chr4	73400484	73449225	48741	Gain
chr4	74861039	75029083	168044	Gain
chr4	75556143	75803630	247487	Gain
chr4	75808629	75809826	1197	Gain
chr4	77208763	77291661	82898	Gain
chr4	77348295	77381275	32980	Loss
chr4	78396388	78426511	30123	Gain
chr4	80750593	81025864	275271	Gain
chr4	83442285	83451166	8881	Gain
chr4	84203503	84215216	11713	Gain
chr4	85237548	85467309	229761	Gain
chr4	85783759	85785955	2196	Loss
chr4	87723909	87899961	176052	Gain
chr4	88685255	88701856	16601	Gain
chr5	186710	198550	11840	Loss
chr5	1280726	1293441	12715	Gain
chr5	2605407	3950698	1345291	Gain
chr5	4349549	4357045	7496	Gain
chr5	5224575	5245919	21344	Gain
chr5	5660576	5670440	9864	Gain
chr5	5684251	5937037	252786	Gain
chr5	7802998	7806173	3175	Gain
chr5	9379025	9382848	3823	Loss
chr5	9408660	9415063	6403	Gain
chr5	10850120	10858581	8461	Gain
chr5	10950491	10956538	6047	Gain
chr5	11373983	11377066	3083	Gain
chr5	12681922	12701528	19606	Gain
chr5	12779255	12852616	73361	Gain
chr5	13246002	13260359	14357	Gain
chr5	14007236	14019941	12705	Gain
chr5	14061658	14143204	81546	Gain
chr5	15586381	15593670	7289	Loss
chr5	16157154	16173023	15869	Gain
chr5	16315856	16318398	2542	Gain
chr5	16392248	16392687	439	Gain
chr5	17168561	17184303	15742	Gain
chr5	17805378	17810434	5056	Gain
chr5	17829915	17905149	75234	Gain
chr5	18283348	18403000	119652	Gain
chr5	19680911	19695406	14495	Gain
chr5	20462827	20482702	19875	Gain
chr5	20777524	20835726	58202	Loss
chr5	21197009	21205838	8829	Gain
chr5	22678197	22686892	8695	Gain
chr5	23083285	23145782	62497	Gain
chr5	23225056	23241986	16930	Gain
chr5	24943766	24947357	3591	Loss
chr5	25149202	25161107	11905	Gain
chr5	25953285	25986204	32919	Gain
chr5	26420069	26524565	104496	Gain
chr5	27839194	27843087	3893	Gain
chr5	28568691	28578486	9795	Gain
chr5	29060553	29061685	1132	Gain
chr5	31392840	31628513	235673	Gain
chr5	33302685	33311415	8730	Gain
chr5	34344178	34357766	13588	Gain
chr5	35634347	35671223	36876	Gain
chr5	36004446	36010026	5580	Gain
chr5	36211317	36221828	10511	Gain
chr5	38199834	38210480	10646	Gain
chr5	39704118	39722140	18022	Gain
chr5	40001045	40026770	25725	Gain
chr5	41914191	42125823	211632	Gain
chr5	42309492	42533644	224152	Gain
chr5	42805917	42813485	7568	Gain
chr5	42967890	43016304	48414	Gain
chr5	44097192	44103440	6248	Gain
chr5	45544261	45895690	351429	Gain
chr5	46468629	46471107	2478	Loss
chr5	48019695	48020257	562	Gain
chr5	49168728	49179435	10707	Gain
chr5	50012059	50067079	55020	Gain
chr5	50387565	50400224	12659	Gain
chr5	54312566	54338745	26179	Gain
chr5	56614989	56692135	77146	Gain
chr5	57678255	57704842	26587	Gain
chr5	58790805	58793411	2606	Loss
chr5	58930955	58932774	1819	Loss
chr5	58945309	58957510	12201	Gain
chr6	1361	39136	37775	Gain
chr6	950474	960643	10169	Loss
chr6	1633006	1636917	3911	Loss
chr6	1721827	1728789	6962	Gain
chr6	2601502	2687542	86040	Gain
chr6	3245000	3248341	3341	Loss
chr6	5543154	5551736	8582	Loss
chr6	5725970	5726718	748	Gain
chr6	7015921	7019031	3110	Loss
chr6	7193409	7199665	6256	Gain
chr6	7522329	7539830	17501	Gain
chr6	8175316	8183510	8194	Gain
chr6	9271953	9282023	10070	Loss
chr6	9359380	9400555	41175	Gain
chr6	10852519	10860848	8329	Gain
chr6	10888833	10915675	26842	Gain
chr6	11335680	11342505	6825	Gain
chr6	12137378	12166624	29246	Gain
chr6	13619651	13622737	3086	Gain
chr6	14927767	14932285	4518	Gain
chr6	15119224	15132962	13738	Gain
chr6	15267313	15504099	236786	Gain
chr6	15901392	15927002	25610	Gain
chr6	16485154	16521981	36827	Gain
chr6	17137207	17144773	7566	Loss
chr6	17578500	17594063	15563	Gain
chr6	17793373	17832588	39215	Gain
chr6	17991887	17999078	7191	Gain
chr6	18810148	18901717	91569	Gain
chr6	18927710	19024595	96885	Gain
chr6	19100259	19106289	6030	Gain
chr6	20253007	20255640	2633	Loss
chr6	20665941	20676589	10648	Gain
chr6	21034110	21054011	19901	Gain
chr6	22063542	22073106	9564	Gain
chr6	22565655	22620350	54695	Complex
chr6	24434068	24437726	3658	Gain
chr6	24703747	24793002	89255	Gain
chr6	25146360	25186683	40323	Gain
chr6	25205800	25222766	16966	Gain
chr6	25574438	25582216	7778	Gain
chr6	25769431	25786033	16602	Gain
chr6	26065752	26067831	2079	Loss
chr6	26278388	26369071	90683	Gain
chr6	28415795	28429997	14202	Gain
chr6	29744385	29770583	26198	Gain
chr6	30128811	30140438	11627	Gain
chr6	31192444	31197537	5093	Gain
chr6	31851771	31900895	49124	Gain
chr6	33086592	33097625	11033	Gain
chr6	33517429	33521896	4467	Gain
chr7	2685668	2687389	1721	Gain
chr7	4229616	4235913	6297	Gain
chr7	4707178	4748727	41549	Gain
chr7	5978409	5984348	5939	Gain
chr7	6154173	6182641	28468	Gain
chr7	7601110	8266234	665124	Gain
chr7	9364870	9441580	76710	Gain
chr7	9450007	9455810	5803	Gain
chr7	9739820	9760119	20299	Gain
chr7	10785587	10807071	21484	Gain
chr7	11013373	11080971	67598	Gain
chr7	11141240	11145342	4102	Gain
chr7	12639956	12641391	1435	Gain
chr7	14172466	14183037	10571	Gain
chr7	15303388	15338763	35375	Gain
chr7	16780539	16787591	7052	Gain
chr7	17341288	17344135	2847	Gain
chr7	18419862	18438621	18759	Gain
chr7	20084766	20089165	4399	Loss
chr7	21200391	21202283	1892	Gain
chr7	21559510	21728683	169173	Complex
chr7	22600266	22705858	105592	Gain
chr7	23796557	23817059	20502	Gain
chr7	24661877	24681183	19306	Gain
chr7	25447522	25457365	9843	Gain
chr7	26361874	26408234	46360	Gain
chr7	26416412	26436135	19723	Gain
chr7	27477838	27481006	3168	Loss
chr7	27519841	27531122	11281	Gain
chr7	27807053	27818093	11040	Gain
chr7	28117254	28122541	5287	Gain
chr7	28568577	28575675	7098	Gain
chr7	29421292	29478536	57244	Gain
chr7	30384476	30391780	7304	Gain
chr7	31833525	31916027	82502	Gain
chr7	33995807	34016201	20394	Gain
chr7	34271004	34294306	23302	Gain
chr7	35014795	35028897	14102	Gain
chr7	35611921	35618013	6092	Gain
chr8	632463	1132843	500380	Gain
chr8	1210309	1308265	97956	Gain
chr8	1389138	1422303	33165	Gain
chr8	3791857	3882205	90348	Loss
chr8	4433496	4436874	3378	Gain
chr8	5429205	5434509	5304	Gain
chr8	6049800	6075147	25347	Gain
chr8	6413838	6414236	398	Gain
chr8	8571327	8581007	9680	Gain
chr8	8731743	8934847	203104	Complex
chr8	8998370	9016904	18534	Gain
chr8	12544930	12558789	13859	Gain
chr8	12900846	12936461	35615	Gain
chr8	13609095	13662177	53082	Gain
chr8	15087556	15148918	61362	Gain
chr8	15448017	15466850	18833	Gain
chr8	15490816	15495926	5110	Gain
chr8	15646625	15650244	3619	Gain
chr8	16500913	16573546	72633	Gain
chr8	17360928	17381274	20346	Gain
chr8	17593015	17611840	18825	Gain
chr8	18156640	18178466	21826	Gain
chr8	18907604	18910916	3312	Gain
chr8	19345816	19376929	31113	Gain
chr8	22668018	22840187	172169	Gain
chr8	23091364	23111651	20287	Gain
chr8	24646531	24655766	9235	Gain
chr8	24931748	24937054	5306	Gain
chr8	25078651	25110649	31998	Gain
chr8	25177189	25218082	40893	Gain
chr8	25516943	25523551	6608	Gain
chr8	26587103	26589143	2040	Gain
chr8	28303149	28310268	7119	Gain
chr8	28501196	28515153	13957	Gain
chr9	557790	563546	5756	Gain
chr9	707791	713189	5398	Gain
chr9	992422	1002433	10011	Gain
chr9	1971823	1978197	6374	Loss
chr9	2667005	2673798	6793	Gain
chr9	3421806	3489135	67329	Gain
chr9	3864617	3885549	20932	Gain
chr9	5154414	5163107	8693	Gain
chr9	6145238	6267800	122562	Gain
chr9	6372062	6443903	71841	Gain
chr9	6508479	6646066	137587	Gain
chr9	6685052	6702117	17065	Gain
chr9	8133230	8138012	4782	Loss
chr9	8235881	8248482	12601	Gain
chr9	8258883	8259620	737	Gain
chr9	8977287	8979223	1936	Loss
chr9	9731995	9756895	24900	Gain
chr9	9957397	9973735	16338	Gain
chr9	10218490	10221243	2753	Gain
chr9	10663039	10666501	3462	Gain
chr9	10996687	11076331	79644	Gain
chr9	11320540	11326592	6052	Loss
chr9	11339752	11343593	3841	Loss
chr9	12681878	12702481	20603	Gain
chr9	13126687	13132987	6300	Gain
chr9	13395915	13400170	4255	Gain
chr9	14097479	14102690	5211	Gain
chr9	14793921	14819893	25972	Loss
chr9	15037413	15054308	16895	Gain
chr9	15373420	15468807	95387	Gain
chr9	21327153	21327678	525	Loss
chr9	22573535	22586148	12613	Gain
chr9	23136504	23141566	5062	Loss

## Sheet: Sheet2 -Comparison
Additional file 1. Comparisons of the identified CNVRs with others studies.
This Study			Crooijmans et al. (2013) [20]	Tian et al. (2013) [21]	Han et al. (2014) [22]	Yi et al. (2014) [24]	Zhang et al. (2014) [19]	Yan et al. (2015) [25]	Strillacci et al. (2017) [36]	Count of common regions among all studies
			Count of common CNVR between this study and each one here reported
Chromosome	Start	End	92	28	29	428	80	256	109
chr1	497417	657785				X		X		2
chr1	1000128	1091773				X		X		2
chr1	2916887	2927379								0
chr1	3224832	3246090		X					X	2
chr1	3303706	3327033								0
chr1	3455725	3464015				X		X		2
chr1	3681841	3685369								0
chr1	3890778	3931561							X	1
chr1	3962427	4044109				X		X	X	3
chr1	5979074	5984185								0
chr1	7792214	7932321				X		X		2
chr1	8580974	8595224								0
chr1	10992875	11143788				X		X		2
chr1	11582037	11586153								0
chr1	11634775	11639454							X	1
chr1	13497330	13500068								0
chr1	13726304	13748350					X			1
chr1	13783733	13785579					X			1
chr1	14312269	14316687				X				1
chr1	15697352	15699314								0
chr1	16736127	16942079				X		X		2
chr1	18528843	18532455					X			1
chr1	19975167	19980928								0
chr1	20787083	20802727				X				1
chr1	22598647	22603173				X				1
chr1	23490920	23494059								0
chr1	23644091	23648979				X				1
chr1	23812864	23820755							X	1
chr1	25327410	25353670								0
chr1	26368416	26369224								0
chr1	26602505	26616874								0
chr1	29345936	29352278								0
chr1	29721681	29722711								0
chr1	30609865	30614399								0
chr1	32251960	32258271								0
chr1	32372412	32376897	X	X		X			X	4
chr1	32403074	32542970				X		X	X	3
chr1	33239733	33240612								0
chr1	33347503	33364914				X				1
chr1	34329904	34332574								0
chr1	34953959	35164255				X				1
chr1	35493688	35502588								0
chr1	39707975	39733690							X	1
chr1	40743780	40861089				X				1
chr1	42849370	42866684								0
chr1	42963251	43137768	X	X	X	X		X	X	6
chr1	45959906	46004248								0
chr1	46219467	46238432								0
chr1	46372709	46376318								0
chr1	47036591	47043792								0
chr1	48074999	48084132								0
chr1	48997585	48999977				X				1
chr1	50080551	50091846								0
chr1	50671518	50682324					X			1
chr1	50892117	50897685								0
chr1	51189456	51215153				X				1
chr1	51383806	51415190				X		X		2
chr1	56138838	56164576								0
chr1	56175630	56182089								0
chr1	56605599	56619657								0
chr1	56883097	56885358								0
chr1	56906456	56917084								0
chr1	57107077	57111672	X							1
chr1	57205223	57213502								0
chr1	58513545	58535471								0
chr1	59310927	59329914								0
chr1	60981725	61000796								0
chr1	63070037	63078126								0
chr1	63465098	63468099	X			X				2
chr1	64891943	64960944				X				1
chr1	65637296	65984986				X	X			2
chr1	66026027	66035144								0
chr1	68636821	68649860								0
chr1	70395599	70432501				X				1
chr1	70620221	70640304						X		1
chr1	71451280	71522594				X		X	X	3
chr1	72676409	72817049				X	X			2
chr1	74137269	74146615								0
chr1	75134455	75163457				X		X		2
chr1	75317370	75337456								0
chr1	75572387	75593972								0
chr1	76341364	76358931								0
chr1	76383403	76419207				X				1
chr1	76583366	76617528				X				1
chr1	77109463	77190145				X				1
chr1	77596019	77730873				X		X	X	3
chr1	78041571	78141632				X		X		2
chr1	78723019	78732603								0
chr1	78788018	78803706						X		1
chr1	78851811	79098248				X		X	X	3
chr1	80090383	80112186								0
chr1	80152631	80160695								0
chr1	80440354	80445038								0
chr1	84447100	84459715				X				1
chr1	85182590	85196536	X							1
chr1	85736460	85740124								0
chr1	86128171	86144268								0
chr1	86164442	86171111								0
chr1	87073077	87075468								0
chr1	87145207	87146939								0
chr1	88082730	88092227	X	X		X			X	4
chr1	90541019	90566004								0
chr1	94290348	94574997			X	X		X	X	4
chr1	95963827	95965305							X	1
chr1	96381524	96384220								0
chr1	96496812	96499360								0
chr1	96697191	96699884								0
chr1	97807940	97810959				X				1
chr1	98154810	98180813								0
chr1	98212697	98244463								0
chr1	98850377	98856401				X		X		2
chr1	99059079	99091432				X	X		X	3
chr1	99399895	99408955								0
chr1	99642302	99661236								0
chr1	100435948	101010179				X	X	X		3
chr1	101353651	101356388	X							1
chr1	101604705	101606400								0
chr1	102426132	102460173								0
chr1	103680064	103682118								0
chr1	104726560	104824016				X				1
chr1	105522026	105527545					X			1
chr1	106363108	106377137								0
chr1	108221503	108239738	X							1
chr1	109847098	109906632								0
chr1	111520115	111523663			X					1
chr1	111686264	111692290								0
chr1	112496507	112535176				X		X		2
chr1	113433478	113659727	X			X		X	X	4
chr1	115176316	115203545								0
chr1	116803184	116823033								0
chr1	117295397	117313922								0
chr1	117742344	117834332				X		X		2
chr1	118288726	118367017								0
chr1	120360764	120363941								0
chr1	120722728	120825333				X				1
chr1	121179994	121195019								0
chr1	121287704	121302482								0
chr1	121471247	121795212				X				1
chr1	122012340	122098142				X				1
chr1	123118721	123175856				X		X		2
chr1	123258314	123278815								0
chr1	123795113	123826343				X	X	X		3
chr1	124051649	124086986				X				1
chr1	126031744	126107637								0
chr1	127588670	127594149								0
chr1	129052887	129088188				X		X		2
chr1	130826572	130896715							X	1
chr1	131285093	131286335								0
chr1	133421192	133434773								0
chr1	134010757	134014431								0
chr1	134332402	134465033						X		1
chr1	135600628	135602658								0
chr1	135717071	135733022				X		X		2
chr1	135935454	135947708								0
chr1	136092019	136100714	X							1
chr1	137626787	137679444						X		1
chr1	138872930	138906330						X		1
chr1	139233374	139469232				X		X	X	3
chr1	140757497	140916989				X		X		2
chr1	141317255	141322609								0
chr1	141388518	141410829				X				1
chr1	141544705	141560119								0
chr1	143126527	143154254				X				1
chr1	143534996	143556939								0
chr1	144856039	145038692				X		X		2
chr1	146553816	146592503				X		X		2
chr1	147081842	147131696				X				1
chr1	147614926	147621288								0
chr1	147787771	147801670								0
chr1	149316986	149334675								0
chr1	149776594	149805241				X				1
chr1	150228459	150244231				X				1
chr1	150482125	150488668				X				1
chr1	151290496	151300852						X		1
chr1	152838258	153030181				X	X	X		3
chr1	153121376	153122561					X			1
chr1	154230826	154247974								0
chr1	155001916	155182451				X	X	X		3
chr1	155506845	155524614								0
chr1	156825016	156833842								0
chr1	157207480	157261693	X			X		X		3
chr1	157971146	158062396				X		X		2
chr1	159068193	159073412				X		X		2
chr1	160356849	160366324								0
chr1	160965706	161040375							X	1
chr1	162471295	162486224						X		1
chr1	162789301	162808936								0
chr1	163001936	163029799		X						1
chr1	163365090	163368741							X	1
chr1	163756367	163767217					X			1
chr1	163784211	163811817				X	X			2
chr1	165507551	165509887								0
chr1	165572049	165577065								0
chr1	165602941	165608109								0
chr1	165654196	165658680								0
chr1	166104855	166108307								0
chr1	166455265	166482823				X				1
chr1	168535421	168542105								0
chr1	169115266	169126226								0
chr1	169592846	169675933				X	X			2
chr1	169777906	169897166	X			X		X		3
chr1	171890900	172103344				X		X		2
chr1	174068349	174104938								0
chr1	175019270	175024844								0
chr1	175829442	175836229				X		X		2
chr1	176811848	176830032								0
chr1	177589725	177599610								0
chr1	179585392	179593731								0
chr1	179769024	179850368				X		X		2
chr1	180949032	180970950							X	1
chr1	180972597	180980820								0
chr1	181731621	181771670				X		X	X	3
chr1	182313212	182317078								0
chr1	182432898	182443588								0
chr1	182507326	182520359								0
chr1	182962461	182971400				X		X		2
chr1	183403160	183468245	X			X				2
chr1	183979438	183982576			X					1
chr1	185804751	185830967								0
chr1	186061251	186064488				X				1
chr1	186455554	186479297				X		X		2
chr1	187995753	187997643								0
chr1	189464714	189465405							X	1
chr1	189556863	189567564				X				1
chr1	189580945	189613845				X		X		2
chr1	189941463	189943001								0
chr1	190481677	190799172				X	X	X		3
chr1	190904052	190905314								0
chr1	191395063	191399829					X			1
chr1	191947472	191969434				X				1
chr1	192166473	192180017						X		1
chr1	193134236	193245194			X					1
chr1	193416334	193495888				X				1
chr1	193524704	193538192				X				1
chr1	193815273	193845654								0
chr1	194052101	194079106				X		X		2
chr1	194527453	194535857								0
chr1	194796841	194799334				X				1
chr2	217380	330926						X		1
chr2	501865	518541				X		X		2
chr2	939531	942023				X		X	X	3
chr2	2244253	2257473								0
chr2	2470956	2507824						X		1
chr2	3250462	3273520								0
chr2	3476506	3478614						X		1
chr2	3598025	3665764				X	X			2
chr2	3687624	3695479					X			1
chr2	6372001	6377455								0
chr2	6539800	6643248				X		X		2
chr2	6927104	6947281								0
chr2	7041758	7050015				X	X			2
chr2	7412545	7426200				X		X		2
chr2	7570796	7605039	X				X			2
chr2	7723006	7739413	X							1
chr2	9480923	9540101					X			1
chr2	11622978	11624639							X	1
chr2	11632364	11728915				X		X		2
chr2	12020672	12237186				X	X	X		3
chr2	12532558	12536419					X			1
chr2	13604603	13645244				X				1
chr2	13787192	13796305								0
chr2	17811202	17855777								0
chr2	17916731	17921493								0
chr2	19856781	19865216								0
chr2	20417436	20452110								0
chr2	20716980	20725588								0
chr2	20801144	20807866								0
chr2	20960815	20971841								0
chr2	21216669	21426061				X	X	X		3
chr2	22479015	22489891								0
chr2	24282307	24310708				X				1
chr2	24322912	24327561				X				1
chr2	25360594	25366854								0
chr2	25859462	25962722				X		X	X	3
chr2	26267027	26274574								0
chr2	29001365	29019526				X	X			2
chr2	29632287	29649536								0
chr2	31723159	31767240								0
chr2	32277037	32283980								0
chr2	32344359	32349437				X		X		2
chr2	33409063	33661021	X			X		X		3
chr2	34357609	34846137		X		X		X		3
chr2	36151869	36159257								0
chr2	36225484	36231047								0
chr2	37177437	37220919								0
chr2	37232110	37232582								0
chr2	41731935	41832682				X				1
chr2	42091587	42094122					X			1
chr2	42575959	42584382		X						1
chr2	44215712	44217448								0
chr2	45287462	45288064								0
chr2	46075832	46095653								0
chr2	46286437	46289287								0
chr2	47117197	47158758								0
chr2	48767648	48769478								0
chr2	49917077	49942869								0
chr2	50487419	50490681				X				1
chr2	54201222	54216108				X		X	X	3
chr2	54479991	54505962								0
chr2	54582723	54800724				X	X	X	X	4
chr2	54920977	54929783								0
chr2	54995074	55011828	X							1
chr2	55320417	55341672								0
chr2	55654310	55666797								0
chr2	55709923	55745469	X							1
chr2	55903719	55914375								0
chr2	58798073	58954651								0
chr2	59167978	59172848								0
chr2	59630095	59630187				X				1
chr2	60967907	61154749	X			X		X		3
chr2	61306618	61509627	X			X				2
chr2	61693622	61706868								0
chr2	61903581	61906355							X	1
chr2	62443113	62534573		X		X				2
chr2	63021398	63024510								0
chr2	63481145	63988556	X			X		X	X	4
chr2	65020024	65037746								0
chr2	66366812	66384270		X		X				2
chr2	68465497	68478223								0
chr2	68540337	68597232				X				1
chr2	69546726	69775376				X		X		2
chr2	70157460	70258845				X				1
chr2	70968638	70974043								0
chr2	71546216	71549807								0
chr2	73908051	73908518					X			1
chr2	75113664	75120230								0
chr2	75145640	75315856				X				1
chr2	75328398	75338553								0
chr2	75868195	75889929				X		X		2
chr2	75948333	75967996						X		1
chr2	75993473	76002085								0
chr2	77028861	77033339				X				1
chr2	78257631	78307185						X		1
chr2	78360765	78379881				X				1
chr2	79078769	79085474	X			X		X		3
chr2	79831482	79837104								0
chr2	80708760	80715353								0
chr2	81103124	81106002								0
chr2	81952642	81962048	X					X	X	3
chr2	82268185	82296265						X	X	2
chr2	83077898	83092137								0
chr2	83190170	83451390				X				1
chr2	83515537	83538263				X		X		2
chr2	85011306	85391275	X			X		X	X	4
chr2	87093261	87107793						X		1
chr2	87126519	87132277								0
chr2	88289880	88296279	X			X				2
chr2	88414831	88441749				X				1
chr2	90230284	90233856								0
chr2	92362722	92369344		X						1
chr2	92827874	92949122				X		X		2
chr2	93750180	93759032				X		X		2
chr2	95006621	95026200								0
chr2	96481912	96532998								0
chr2	96623375	96624130								0
chr2	96965451	96982804								0
chr2	97590131	97630604						X		1
chr2	98119598	98197144				X				1
chr2	101281870	101295771								0
chr2	101776099	101786510								0
chr2	102563120	102565143								0
chr2	102855526	102952548								0
chr2	104981680	104985864								0
chr2	105298412	105438388				X				1
chr2	105833468	105869044				X				1
chr2	105876254	105877106				X				1
chr2	109552796	109563313								0
chr2	110733935	110846437						X		1
chr2	111593297	111602940								0
chr2	112614489	112631873								0
chr2	112799396	112829720								0
chr2	113089544	113095055								0
chr2	114214244	114263278				X				1
chr2	114788815	114856911								0
chr2	115031788	115033902								0
chr2	116407024	116414308								0
chr2	117520730	117638893								0
chr2	118381418	118399620							X	1
chr2	119384968	119387003								0
chr2	120544071	120544890								0
chr2	121394708	121542175		X		X				2
chr2	124191660	124194145					X			1
chr2	124347025	124348543					X			1
chr2	124962232	124965467								0
chr2	126632118	126642558								0
chr2	127798586	127819649								0
chr2	129009103	129009646								0
chr2	129095962	129180330				X		X	X	3
chr2	129252185	129276950							X	1
chr2	129477998	129478452							X	1
chr2	131835700	131836603							X	1
chr2	133084495	133124841								0
chr2	134024707	134033608								0
chr2	135060932	135074217								0
chr2	135779424	135805402								0
chr2	136537482	136538591								0
chr2	137646313	137712659	X					X		2
chr2	137775869	137794057								0
chr2	140292778	140390894				X				1
chr2	140663147	140690813								0
chr2	141130153	141138825							X	1
chr2	141384408	141386105								0
chr2	142164167	142254923								0
chr2	143181885	143382853				X			X	2
chr2	143627593	143634493								0
chr2	143672704	143840148				X				1
chr2	144240072	144244334								0
chr2	144898865	144907361								0
chr2	147478587	147550916					X	X		2
chr2	148393681	148431787						X		1
chr2	148614700	148650526				X		X		2
chr3	947080	982989					X			1
chr3	989490	1023940								0
chr3	4494702	4498640								0
chr3	5114413	5134734								0
chr3	5338955	5359823	X						X	2
chr3	6374316	6378406								0
chr3	6814481	6817986								0
chr3	7069588	7136183								0
chr3	8430423	8440435								0
chr3	8866510	8871118				X				1
chr3	10498790	10502366				X		X		2
chr3	11513683	11540791				X		X		2
chr3	12437284	12467988				X		X		2
chr3	13371892	13406661								0
chr3	15186408	15229966								0
chr3	15940749	15956938								0
chr3	17658066	17661913								0
chr3	19654395	19854189								0
chr3	19904183	19907100								0
chr3	21125377	21205389				X	X	X		3
chr3	21592723	21711615				X				1
chr3	21838610	21841522					X			1
chr3	23691093	23718563								0
chr3	23943120	23949001								0
chr3	24610136	24715051								0
chr3	25187177	25191353								0
chr3	25950293	25963195				X				1
chr3	26403139	26411265								0
chr3	26583778	26598059				X		X		2
chr3	27737167	27747155								0
chr3	31234228	31238934								0
chr3	33057908	33075549								0
chr3	33998185	33999719								0
chr3	35067446	35081449	X			X				2
chr3	35810501	35855535								0
chr3	36079292	36491792				X		X	X	3
chr3	36915311	36916968								0
chr3	37358254	37360517								0
chr3	38987467	38990019								0
chr3	40446986	40456392				X		X	X	3
chr3	41972567	41976432								0
chr3	42899197	42929274								0
chr3	43002844	43116785				X		X		2
chr3	43834999	43842906						X		1
chr3	45677279	45702375								0
chr3	46272645	46278445		X						1
chr3	46285726	46292977				X				1
chr3	46364762	46374375					X			1
chr3	46498884	46504850								0
chr3	49107542	49112989				X				1
chr3	50543227	50576077								0
chr3	50944746	50961089								0
chr3	51589051	51592131								0
chr3	53209358	53232484				X		X		2
chr3	54052551	54065451								0
chr3	54415486	54430186								0
chr3	55856128	55858459								0
chr3	56078313	56107074								0
chr3	58890591	58895019								0
chr3	59207700	59210390								0
chr3	59310270	59319923								0
chr3	60770909	60773017								0
chr3	60789447	60872204				X		X		2
chr3	61467827	61480892	X							1
chr3	61900400	61938878								0
chr3	62260921	62263620								0
chr3	62351589	62366289	X			X			X	3
chr3	62447606	62521601				X		X		2
chr3	63341207	63568510	X			X				2
chr3	63577097	63579364							X	1
chr3	64028779	64036542								0
chr3	64312193	64317532								0
chr3	64738282	64809471				X				1
chr3	65619272	65666289				X		X		2
chr3	65730083	65753404	X			X				2
chr3	66272850	66278422							X	1
chr3	66863443	66878063				X				1
chr3	67346187	67357286				X				1
chr3	68228071	68240889								0
chr3	69700642	69718084				X		X		2
chr3	71469729	71484437								0
chr3	74869247	74874695	X							1
chr3	78806122	78813214								0
chr3	79470154	79471126								0
chr3	80436187	80437901								0
chr3	81085856	81098396								0
chr3	81340429	81347425								0
chr3	81759421	81811891				X				1
chr3	81821443	81826094								0
chr3	83208133	83222559						X	X	2
chr3	83305039	83493190				X		X		2
chr3	83599066	83608082								0
chr3	84352320	84362935								0
chr3	85165259	85186906								0
chr3	85315889	85318413								0
chr3	87819077	87827903						X		1
chr3	88024231	88095432	X				X			2
chr3	88701284	88707250								0
chr3	90075961	90089800	X							1
chr3	90171733	90175789						X		1
chr3	91197201	91285592	X							1
chr3	91689574	91691085								0
chr3	92736413	92758498								0
chr3	93828397	93832784								0
chr3	95343826	95383922								0
chr3	97292573	97371158				X				1
chr3	97775486	97778052				X			X	2
chr3	99283192	99286607								0
chr3	100049934	100066354						X		1
chr3	100643073	100656044								0
chr3	104117528	104208198						X		1
chr3	104434786	104455706								0
chr3	104791454	104800365				X				1
chr3	105255816	105271446								0
chr3	105313771	105336340				X		X		2
chr3	106299185	106332788							X	1
chr3	107604907	107635607								0
chr3	109181127	109187601								0
chr3	109615099	109639866								0
chr4	745011	759397								0
chr4	1947329	1951713				X				1
chr4	2083918	2144745				X		X		2
chr4	2392902	2395743								0
chr4	3394178	3402879						X		1
chr4	3701129	3707132								0
chr4	3907287	3922269								0
chr4	5647479	5655511				X				1
chr4	5849279	5850701								0
chr4	6785359	6820396								0
chr4	7807547	7847217						X		1
chr4	7899086	7921057						X		1
chr4	8908208	8910110								0
chr4	9330958	9355072						X		1
chr4	10265272	10272095								0
chr4	10462409	10476672							X	1
chr4	11866913	11885099								0
chr4	12023344	12034749				X				1
chr4	12281658	12284736								0
chr4	12376707	12402878								0
chr4	12415563	12418597								0
chr4	12990877	13001289								0
chr4	15519861	15553603								0
chr4	15922930	15939578								0
chr4	15994149	16008911					X			1
chr4	16714722	16725632								0
chr4	18535224	18604569	X							1
chr4	18709079	18714750	X							1
chr4	18727629	18732879				X	X			2
chr4	19016840	19088012					X			1
chr4	19201698	19209093					X			1
chr4	21478075	21494721								0
chr4	23525739	23541202					X			1
chr4	27002198	27004456					X			1
chr4	30097226	30163522	X	X	X	X			X	5
chr4	30442871	30455917	X					X		2
chr4	32172631	32206408								0
chr4	32628012	32681647				X				1
chr4	33994416	34026161				X		X		2
chr4	34969424	34993894								0
chr4	38378725	38443914								0
chr4	38561563	38802729	X	X		X		X		4
chr4	39310754	39345029								0
chr4	39687333	39735570								0
chr4	41218109	41225691								0
chr4	42183888	42207812								0
chr4	47202618	47209870							X	1
chr4	47990191	48010040						X		1
chr4	48091629	48428823				X		X	X	3
chr4	52401817	52427943				X				1
chr4	54265753	54497769				X	X			2
chr4	57293773	57417604					X			1
chr4	57540128	57549496								0
chr4	59682271	59684623								0
chr4	60082909	60092299								0
chr4	60290113	60291360								0
chr4	61306408	61309624								0
chr4	61351082	61361467						X		1
chr4	61825685	61832148						X	X	2
chr4	65275740	65276721								0
chr4	65625469	65658357				X	X			2
chr4	66266103	66269444								0
chr4	68762927	68766131								0
chr4	70711070	70725830								0
chr4	73400484	73449225					X			1
chr4	74861039	75029083				X		X		2
chr4	75556143	75803630				X		X		2
chr4	75808629	75809826								0
chr4	77208763	77291661								0
chr4	77348295	77381275								0
chr4	78396388	78426511						X		1
chr4	80750593	81025864				X	X	X		3
chr4	83442285	83451166	X			X				2
chr4	84203503	84215216								0
chr4	85237548	85467309				X		X	X	3
chr4	85783759	85785955								0
chr4	87723909	87899961				X		X		2
chr4	88685255	88701856								0
chr5	186710	198550				X				1
chr5	1280726	1293441								0
chr5	2605407	3950698	X	X	X	X		X	X	6
chr5	4349549	4357045								0
chr5	5224575	5245919				X		X		2
chr5	5660576	5670440				X				1
chr5	5684251	5937037				X		X		2
chr5	7802998	7806173						X		1
chr5	9379025	9382848	X							1
chr5	9408660	9415063								0
chr5	10850120	10858581				X				1
chr5	10950491	10956538								0
chr5	11373983	11377066								0
chr5	12681922	12701528					X			1
chr5	12779255	12852616								0
chr5	13246002	13260359								0
chr5	14007236	14019941								0
chr5	14061658	14143204				X		X		2
chr5	15586381	15593670								0
chr5	16157154	16173023				X		X		2
chr5	16315856	16318398								0
chr5	16392248	16392687								0
chr5	17168561	17184303				X				1
chr5	17805378	17810434								0
chr5	17829915	17905149								0
chr5	18283348	18403000				X				1
chr5	19680911	19695406	X					X	X	3
chr5	20462827	20482702							X	1
chr5	20777524	20835726								0
chr5	21197009	21205838				X				1
chr5	22678197	22686892								0
chr5	23083285	23145782				X				1
chr5	23225056	23241986								0
chr5	24943766	24947357				X				1
chr5	25149202	25161107								0
chr5	25953285	25986204								0
chr5	26420069	26524565				X		X		2
chr5	27839194	27843087								0
chr5	28568691	28578486								0
chr5	29060553	29061685								0
chr5	31392840	31628513				X				1
chr5	33302685	33311415								0
chr5	34344178	34357766								0
chr5	35634347	35671223	X							1
chr5	36004446	36010026				X	X			2
chr5	36211317	36221828					X			1
chr5	38199834	38210480								0
chr5	39704118	39722140								0
chr5	40001045	40026770				X			X	2
chr5	41914191	42125823				X		X	X	3
chr5	42309492	42533644				X		X	X	3
chr5	42805917	42813485								0
chr5	42967890	43016304								0
chr5	44097192	44103440								0
chr5	45544261	45895690	X			X		X	X	4
chr5	46468629	46471107								0
chr5	48019695	48020257								0
chr5	49168728	49179435	X	X		X		X		4
chr5	50012059	50067079								0
chr5	50387565	50400224								0
chr5	54312566	54338745				X		X		2
chr5	56614989	56692135				X	X		X	3
chr5	57678255	57704842								0
chr5	58790805	58793411				X			X	2
chr5	58930955	58932774				X				1
chr5	58945309	58957510				X				1
chr6	1361	39136	X		X	X		X	X	5
chr6	950474	960643							X	1
chr6	1633006	1636917								0
chr6	1721827	1728789				X			X	2
chr6	2601502	2687542			X	X				2
chr6	3245000	3248341							X	1
chr6	5543154	5551736	X		X			X		3
chr6	5725970	5726718								0
chr6	7015921	7019031								0
chr6	7193409	7199665								0
chr6	7522329	7539830								0
chr6	8175316	8183510	X			X				2
chr6	9271953	9282023	X							1
chr6	9359380	9400555								0
chr6	10852519	10860848								0
chr6	10888833	10915675	X			X				2
chr6	11335680	11342505								0
chr6	12137378	12166624				X				1
chr6	13619651	13622737					X			1
chr6	14927767	14932285								0
chr6	15119224	15132962								0
chr6	15267313	15504099				X			X	2
chr6	15901392	15927002				X				1
chr6	16485154	16521981				X				1
chr6	17137207	17144773				X			X	2
chr6	17578500	17594063				X				1
chr6	17793373	17832588				X				1
chr6	17991887	17999078				X	X			2
chr6	18810148	18901717								0
chr6	18927710	19024595	X			X		X		3
chr6	19100259	19106289								0
chr6	20253007	20255640								0
chr6	20665941	20676589								0
chr6	21034110	21054011								0
chr6	22063542	22073106						X		1
chr6	22565655	22620350					X	X		2
chr6	24434068	24437726								0
chr6	24703747	24793002				X		X		2
chr6	25146360	25186683								0
chr6	25205800	25222766								0
chr6	25574438	25582216								0
chr6	25769431	25786033								0
chr6	26065752	26067831								0
chr6	26278388	26369071	X							1
chr6	28415795	28429997								0
chr6	29744385	29770583								0
chr6	30128811	30140438	X							1
chr6	31192444	31197537				X				1
chr6	31851771	31900895				X				1
chr6	33086592	33097625				X	X			2
chr6	33517429	33521896						X		1
chr7	2685668	2687389								0
chr7	4229616	4235913								0
chr7	4707178	4748727								0
chr7	5978409	5984348						X		1
chr7	6154173	6182641								0
chr7	7601110	8266234	X			X		X	X	4
chr7	9364870	9441580								0
chr7	9450007	9455810								0
chr7	9739820	9760119				X	X			2
chr7	10785587	10807071	X			X				2
chr7	11013373	11080971				X	X			2
chr7	11141240	11145342								0
chr7	12639956	12641391								0
chr7	14172466	14183037								0
chr7	15303388	15338763				X				1
chr7	16780539	16787591				X				1
chr7	17341288	17344135								0
chr7	18419862	18438621								0
chr7	20084766	20089165				X				1
chr7	21200391	21202283								0
chr7	21559510	21728683				X		X		2
chr7	22600266	22705858								0
chr7	23796557	23817059								0
chr7	24661877	24681183								0
chr7	25447522	25457365								0
chr7	26361874	26408234								0
chr7	26416412	26436135								0
chr7	27477838	27481006								0
chr7	27519841	27531122								0
chr7	27807053	27818093				X				1
chr7	28117254	28122541								0
chr7	28568577	28575675								0
chr7	29421292	29478536					X			1
chr7	30384476	30391780								0
chr7	31833525	31916027				X				1
chr7	33995807	34016201								0
chr7	34271004	34294306				X			X	2
chr7	35014795	35028897								0
chr7	35611921	35618013								0
chr8	632463	1132843				X	X	X		3
chr8	1210309	1308265	X		X	X		X		4
chr8	1389138	1422303				X				1
chr8	3791857	3882205	X			X				2
chr8	4433496	4436874								0
chr8	5429205	5434509				X		X		2
chr8	6049800	6075147								0
chr8	6413838	6414236								0
chr8	8571327	8581007								0
chr8	8731743	8934847	X			X		X	X	4
chr8	8998370	9016904					X	X		2
chr8	12544930	12558789					X			1
chr8	12900846	12936461								0
chr8	13609095	13662177	X			X		X		3
chr8	15087556	15148918				X				1
chr8	15448017	15466850		X	X	X	X	X	X	6
chr8	15490816	15495926								0
chr8	15646625	15650244				X				1
chr8	16500913	16573546						X	X	2
chr8	17360928	17381274				X				1
chr8	17593015	17611840								0
chr8	18156640	18178466								0
chr8	18907604	18910916								0
chr8	19345816	19376929				X				1
chr8	22668018	22840187				X				1
chr8	23091364	23111651								0
chr8	24646531	24655766								0
chr8	24931748	24937054								0
chr8	25078651	25110649						X		1
chr8	25177189	25218082				X				1
chr8	25516943	25523551								0
chr8	26587103	26589143								0
chr8	28303149	28310268				X				1
chr8	28501196	28515153								0
chr9	557790	563546				X				1
chr9	707791	713189								0
chr9	992422	1002433								0
chr9	1971823	1978197								0
chr9	2667005	2673798								0
chr9	3421806	3489135	X	X	X	X		X	X	6
chr9	3864617	3885549	X							1
chr9	5154414	5163107								0
chr9	6145238	6267800	X			X				2
chr9	6372062	6443903								0
chr9	6508479	6646066				X		X		2
chr9	6685052	6702117								0
chr9	8133230	8138012				X		X	X	3
chr9	8235881	8248482								0
chr9	8258883	8259620								0
chr9	8977287	8979223				X				1
chr9	9731995	9756895	X			X				2
chr9	9957397	9973735								0
chr9	10218490	10221243								0
chr9	10663039	10666501								0
chr9	10996687	11076331	X			X				2
chr9	11320540	11326592			X	X				2
chr9	11339752	11343593			X	X				2
chr9	12681878	12702481				X				1
chr9	13126687	13132987								0
chr9	13395915	13400170			X					1
chr9	14097479	14102690								0
chr9	14793921	14819893				X		X		2
chr9	15037413	15054308				X		X		2
chr9	15373420	15468807				X		X		2
chr9	21327153	21327678							X	1
chr9	22573535	22586148				X				1
chr9	23136504	23141566				X				1
chr10	81609	83503								0
chr10	264446	322906				X		X		2
chr10	1148626	1166459				X				1
chr10	1241911	1242105					X			1
chr10	1552057	1552810	X							1
chr10	2823619	2827582								0
chr10	3823785	3835002								0
chr10	3976509	4045464				X				1
chr10	5244380	5334883				X		X		2
chr10	5372806	5403720	X					X		2
chr10	6083783	6117901								0
chr10	6265027	6421371			X	X		X		3
chr10	6615248	6674588						X		1
chr10	7019266	7077940				X				1
chr10	7901773	7905431				X				1
chr10	7992522	8072790				X		X		2
chr10	8366026	8374562				X				1
chr10	9991403	9997676					X			1
chr10	11341632	11547718	X	X		X				3
chr10	11797656	11801160								0
chr10	12665686	12676424								0
chr10	13604543	13616041								0
chr10	14136085	14152067								0
chr10	14262423	14318131				X				1
chr10	14432370	14437231				X				1
chr10	14517586	14519406								0
chr10	15588690	15684363							X	1
chr10	16878077	16883085								0
chr10	17266000	17270117								0
chr10	17291525	17314406								0
chr10	17318592	17326559								0
chr10	17333542	17346322								0
chr10	17775699	17776634								0
chr10	18179708	18205832								0
chr10	18368265	18371214	X			X				2
chr10	18858586	18861463								0
chr10	18979513	18982296								0
chr10	19237086	19259327				X		X		2
chr10	19364794	19371970				X		X		2
chr10	19421141	19501878				X		X		2
chr10	19520948	19541981				X		X		2
chr10	19558230	19616600				X		X		2
chr10	19862709	19909641				X		X	X	3
chr11	458952	466120								0
chr11	1038857	1065759				X		X		2
chr11	1580585	1585179						X		1
chr11	1959687	1961086								0
chr11	4029528	4039744								0
chr11	4335207	4432586								0
chr11	4962435	4965379						X	X	2
chr11	7859007	7867722								0
chr11	8959702	8971719		X						1
chr11	9497798	9547241	X			X				2
chr11	10764607	10770327				X		X		2
chr11	11423669	11510295				X				1
chr11	12282002	12285443						X		1
chr11	12398962	12517383				X				1
chr11	13337076	13348351						X		1
chr11	13387049	13414751				X			X	2
chr11	14279428	14348102					X			1
chr11	15114063	15129307	X	X		X		X		4
chr11	15822361	15823421								0
chr11	16025151	16033485								0
chr11	16073972	16120197	X	X		X				3
chr11	16632714	16673011				X		X		2
chr11	17908865	17942567				X		X		2
chr11	18087065	18091037				X				1
chr11	18157781	18195958				X		X		2
chr12	16789	77501				X		X		2
chr12	1122474	1223234			X	X	X	X	X	5
chr12	2075834	2090078			X	X		X	X	4
chr12	2098675	2101812			X	X				2
chr12	2249214	2318633				X		X		2
chr12	2422961	2447550				X			X	2
chr12	2588518	2599540				X				1
chr12	2645105	2650229				X				1
chr12	2958221	2965620								0
chr12	3013976	3047346				X				1
chr12	3657190	3666366								0
chr12	4123487	4135835								0
chr12	4728268	4734599								0
chr12	6502025	6548847				X		X		2
chr12	6760387	6771115								0
chr12	7043005	7049149	X							1
chr12	8151206	8195061								0
chr12	8871347	8876290				X				1
chr12	9150061	9155103								0
chr12	10646214	10660336			X	X				2
chr12	11267918	11270533								0
chr12	11835420	11845528								0
chr12	12249654	12256563								0
chr12	12999884	13030654				X				1
chr12	14091669	14098056				X				1
chr12	15216475	15227032								0
chr12	16350172	16353880								0
chr12	17175241	17184544								0
chr12	17967968	17969236								0
chr12	18955553	18961055						X		1
chr13	152058	174883								0
chr13	767946	769544								0
chr13	854247	857307								0
chr13	1099745	1195939				X		X	X	3
chr13	2062113	2065243				X				1
chr13	3103103	3115877			X					1
chr13	3318594	3325656				X				1
chr13	3575877	3597975		X		X				2
chr13	4312184	4312716							X	1
chr13	4763222	4816425				X				1
chr13	5971497	6004825				X				1
chr13	6567268	6567998								0
chr13	6623067	6787645				X		X		2
chr13	6920028	6935962								0
chr13	7387058	7391472								0
chr13	7523999	7540771								0
chr13	7916110	7940758				X				1
chr13	8643011	8646704								0
chr13	8722090	8728397								0
chr13	9481700	9535062				X		X	X	3
chr13	9595359	9618914				X				1
chr13	9650153	9707571				X		X		2
chr13	11032253	11047252				X				1
chr13	11679530	11692175								0
chr13	12104031	12115416								0
chr13	12131108	12148499								0
chr13	12493054	12529560				X				1
chr13	12592881	12681230				X				1
chr13	12790564	12808040								0
chr13	13292518	13310381								0
chr13	13833897	13849377								0
chr13	14569673	14570565								0
chr13	14709515	14726630				X				1
chr13	14877460	14888124								0
chr13	14963767	14965402	X							1
chr13	16671678	16739006				X				1
chr13	17191870	17193258								0
chr13	17215107	17219931								0
chr13	17719856	17759759				X		X		2
chr14	899738	904983								0
chr14	1514372	1549368							X	1
chr14	1986021	1998536								0
chr14	2240824	2245389								0
chr14	2383838	2386921	X							1
chr14	2570698	2580687				X				1
chr14	3276540	3277966								0
chr14	3288742	3293613								0
chr14	3567692	3572704								0
chr14	3661845	3665281								0
chr14	3680046	3689256				X				1
chr14	4017475	4040439				X				1
chr14	4072400	4081991				X				1
chr14	4384734	4387429								0
chr14	4788694	4813288				X				1
chr14	5000562	5031628				X				1
chr14	5159109	5165581								0
chr14	5225010	5227236								0
chr14	5364273	5376783								0
chr14	5679306	5681429								0
chr14	6030037	6035039								0
chr14	6180617	6188296								0
chr14	6625719	6632821								0
chr14	8119252	8133502								0
chr14	8187933	8200545							X	1
chr14	8935221	9329903				X		X		2
chr14	9337365	9505450	X							1
chr14	9747432	9773937							X	1
chr14	9977173	9983816								0
chr14	10760013	10765827								0
chr14	11358926	11372963								0
chr14	11667555	11669502								0
chr14	12503534	12525958			X					1
chr14	13320604	13324351								0
chr14	13360366	13361262								0
chr14	13872871	13886767								0
chr14	13965501	14244921				X		X	X	3
chr14	14718083	15018488	X			X	X	X		4
chr14	15068611	15093192	X							1
chr14	15124958	15161638				X		X	X	3
chr15	316702	339556								0
chr15	2707630	2740087	X							1
chr15	2819226	2825676								0
chr15	2892643	2907407								0
chr15	3904800	3974068								0
chr15	4307764	4308096								0
chr15	4500735	4504885								0
chr15	4671388	4676930	X							1
chr15	4879104	4896275				X				1
chr15	4907869	4908007				X				1
chr15	5579979	5583841								0
chr15	6425000	6427105			X					1
chr15	7286345	7290124								0
chr15	7604347	7623587								0
chr15	7901561	7904598								0
chr15	8554286	8578190				X			X	2
chr15	8711904	8720968						X	X	2
chr15	10754704	10755642								0
chr15	11047804	11056498								0
chr15	11106809	11146415				X		X		2
chr15	11755894	11760035				X				1
chr15	12574156	12579840	X							1
chr16	1253	533589				X		X	X	3
chr17	32057	214434				X		X		2
chr17	659381	688159				X				1
chr17	761993	766858				X				1
chr17	958482	986221						X		1
chr17	1278744	1302507						X		1
chr17	1909125	1911532				X				1
chr17	2393373	2445202				X				1
chr17	2665906	2667396				X				1
chr17	3753405	3760606								0
chr17	4663414	4667431				X				1
chr17	5564670	5566483								0
chr17	7443760	7444332								0
chr17	7782766	7802561					X			1
chr18	324172	398106	X			X	X	X		4
chr18	415649	622883	X			X	X	X	X	5
chr18	888250	888631				X			X	2
chr18	963635	984595								0
chr18	1460903	1465231								0
chr18	1970339	1987044								0
chr18	2998981	3000808								0
chr18	3056044	3060247								0
chr18	3461342	3483460				X				1
chr18	3525983	3530384								0
chr18	3630908	3636126			X					1
chr18	3641293	3662751			X					1
chr18	5006714	5021348								0
chr18	7784203	7787209								0
chr18	8174435	8176592	X							1
chr18	9292954	9344673				X		X		2
chr18	9358186	9489924				X		X		2
chr18	9822128	10218898				X	X	X		3
chr18	10313856	10325603				X				1
chr18	10452941	10612323						X		1
chr18	10763061	10783730				X		X		2
chr19	1042	87629				X		X		2
chr19	311361	315354				X		X		2
chr19	496099	503571								0
chr19	2108903	2125503								0
chr19	2479487	2493424							X	1
chr19	2550201	2559081								0
chr19	3208674	3211033	X							1
chr19	3558390	3562028								0
chr19	4309030	4336517								0
chr19	4367553	4373094				X				1
chr19	4441576	4512209				X				1
chr19	4682745	4686343								0
chr19	4699014	4716010								0
chr19	4734062	4738271								0
chr19	4895014	4903126								0
chr19	4926221	4975649				X		X		2
chr19	5020239	5040029				X			X	2
chr19	5173613	5197641				X				1
chr19	5892036	5983087				X		X		2
chr19	6436295	6446990								0
chr19	6609909	6612356								0
chr19	6823779	6858853				X				1
chr19	6996510	7001707								0
chr19	8111512	8118651								0
chr19	8882998	8907444								0
chr19	8914696	8989786								0
chr19	9663715	9983068		X		X		X	X	4
chr20	1495048	1496237								0
chr20	2269410	2271209								0
chr20	2279396	2333103				X		X		2
chr20	2573678	2614437								0
chr20	2886876	2901047				X				1
chr20	3241084	3259120	X					X		2
chr20	3335653	3383633								0
chr20	3505097	3517624								0
chr20	5029248	5032126								0
chr20	5524343	5528718								0
chr20	5824724	5827074								0
chr20	6428805	6453959								0
chr20	7759669	7769362								0
chr20	10465375	10469098				X				1
chr20	10572323	10608090								0
chr20	10822569	10951904				X		X		2
chr20	10975259	10981787						X		1
chr20	11113630	11243594	X	X	X	X				4
chr20	11647959	11821814	X	X	X	X				4
chr20	12303848	12306875								0
chr20	12492436	12495136								0
chr20	13268220	13273366								0
chr21	278699	281515				X				1
chr21	954011	964174								0
chr21	1126579	1131122								0
chr21	1308814	1310329								0
chr21	1603320	1626379								0
chr21	2092003	2106111								0
chr21	2107900	2130703				X				1
chr21	3495995	3498851								0
chr21	3518438	3525657							X	1
chr21	4002644	4002754				X				1
chr21	4211278	4224803								0
chr21	4657405	4679207				X		X		2
chr21	4803142	4804604				X				1
chr21	5741897	5746054								0
chr22	653694	655858								0
chr22	1207892	1213831								0
chr22	2038446	2040956								0
chr22	2869342	3002300				X	X	X		3
chr22	3140808	3141885								0
chr22	3515146	3544439							X	1
chr22	3659265	3659589								0
chr22	3744410	3748902				X				1
chr22	3890954	3898764					X			1
chr22	3958446	4005259				X		X		2
chr22	4032737	4067439				X				1
chr23	420268	461771				X		X		2
chr23	716727	738976								0
chr23	1095738	1105000						X		1
chr23	1721654	1737238				X				1
chr23	1761126	1878078				X		X		2
chr23	1977591	1981661						X		1
chr23	2343845	2349209				X		X		2
chr23	2507800	2508670								0
chr23	2571461	2575250								0
chr23	2896316	2898348								0
chr23	3489673	3550197	X			X		X	X	4
chr23	3637961	3645792								0
chr23	4197695	4210259				X				1
chr23	4373778	4416062				X				1
chr23	5295655	5324383				X		X		2
chr24	84957	134228				X				1
chr24	154398	192721								0
chr24	981884	984887								0
chr24	1797887	1805353								0
chr24	2045258	2047617								0
chr24	3310818	3328796				X		X		2
chr24	3470236	3500064			X			X		2
chr24	3683710	3693836								0
chr24	3798048	3990541				X		X		2
chr24	4065579	4282850				X				1
chr24	4387948	4428669				X				1
chr24	5366728	5380174								0
chr24	5432264	5446232								0
chr24	5664842	5665642								0
chr25	119054	133634					X			1
chr25	277987	278643								0
chr25	331904	361028				X		X		2
chr25	856788	859414						X		1
chr25	922687	949242				X		X		2
chr25	1366778	1369882							X	1
chr25	1906062	1976668								0
chr25	2150098	2191049						X		1
chr26	482068	483785				X				1
chr26	601241	678810						X	X	2
chr26	830253	833730								0
chr26	992050	1000764						X		1
chr26	1107348	1137512								0
chr26	1921246	1952294								0
chr26	2295791	2299990								0
chr26	3396564	3448828								0
chr26	3597217	3611283								0
chr26	4286941	4326706				X		X		2
chr26	4997582	5014202				X		X		2
chr26	5188833	5219529				X				1
chr27	904	106537		X		X	X	X		4
chr27	214990	822425				X	X	X	X	4
chr27	1040761	1048427				X		X		2
chr27	1261483	1280910								0
chr27	1547318	1599690				X		X		2
chr27	1700607	1720348				X		X		2
chr27	1822716	1827419								0
chr27	1881112	1894814								0
chr27	2279603	2283377								0
chr27	2656483	2685489								0
chr27	3455095	3466407				X				1
chr27	4226773	4265984						X		1
chr27	4318706	4383863								0
chr27	4455120	4503765	X	X		X				3
chr27	4759104	4858095				X				1
chr27	4965554	4995230				X				1
chr28	95473	100147								0
chr28	899245	899834								0
chr28	1033817	1055597						X		1
chr28	1906642	1912351								0
chr28	1967763	2022955				X		X		2
chr28	2059838	2358561				X	X	X		3
chr28	2400437	2407234					X			1
chr28	2476472	2528157				X		X		2
chr28	2987648	3039037								0
chr28	3091873	3152123				X			X	2
chr28	4008059	4009136								0
chr28	4439121	4458825				X				1

## Sheet: Sheet3 -Shared CNVR annotation
CHR	CNVR Start	CNVR End	Gene IDs within common CNVRs	Studies
Our study; [20];[21];[22];[24]; [25]; [36]				7
1	42963251	43137768	KITLG
5	2605407	3950698	FANCF, SVIP, FIBIN, LIN7B, 7SK, BDNF, gga-mir-1760, ANO5, SLC17A6, GAS2, SLC5A12, BBOX1, LGR4, KIF18A, ANO3, METTL15
9*	3421806	3489135	IMP4, VPS8
Our study;[19]; [21];[22]; [24]; [25]; [36]
8*	15448017	15466850
Our study; [20];[22]; [24]; [25]; [36]				6
6	1361	39136
Our study; [19];[22];[24]; [25]; [36]
12	1122474	1223234
Our study;[19]; [20] ;[24]; [25]; [36]
18	415649	622883	MYH1A, MYH1B, LOC101750300
Our study; [21];[22];[24];[36]				5
4	30097226	30163522	RNF150, ZNF330
Our study; [20];[21];[24];[36]
1	32372412	32376897
1	88082730	88092227
Our study; [22];[24]; [25];[36]
1	94290348	94574997
Our study;[20];[24]; [25]; [36]
1	113433478	113659727
Our study;[20];[21]; [24]; [25]
4	38561563	38802729	GIMD1, AIMP1, TBCK
5	49168728	49179435
11	15114063	15129307	CMIP
Our study;[22]; [24];[25];[36]
12	2075834	2090078	DOCK3
Our study; [19]; [20];[24]; [25]
14	14718083	15018488	IQCK, KNOP1, C14H16ORF62, LOC101747516, THUMPD1, LOC101747698, ACSM3, ERI2, EXNEF, DCUN1D3, LYRM1, DNAH3
18	324172	398106	MYH13, MYH1D, MYH1F
Our study; [21];[24]; [25]; [36]
19	9663715	9983068	LOC101747326, XAF1, SLC13A5, MED31, TXNDC17 ,KIAA0753, PITPNM3, FAM64A, FBXO39, TEKT1, SMTNL2, LOC101749835, LOC100857566
Our study; [19];[24]; [25]; [36]
2	54582723	54800724	RAMP3, ADCY1
27	214990	822425	gga-mir-6644-2, gga-mir-6644-1
Our study; [20];[24]; [25]; [36]
2	63481145	63988556	TFAP2A
2	85011306	85391275	MOCOS, PTPN3
5	45544261	45895690	C14orf132, BDKRB2, BDKRB1, ATG2B, GSKIP,AK7, PAPOLA, VRK1
7	7601110	8266234	TSSK6L2, LOC101748487, NABP1, SDPR, TMEFF2
8	8731743	8934847
23	3489673	3550197	SF3A3, UTP11, FHL3, NPP5B
Our study; [20]; [21]; [22];[24]
20	11113630	11243594	gga-mir-6564
20	11647959	11821814	PMEPA1, PCK1
Our study; [19];[21];[24]; [25]
27	904	106537
Our study; [20];[22];[24]; [25]
8	1210309	1308265	PRPF38B, FAM102B, HENMT1, FNDC7, STXBP3
Our study; [24]; [25]; [36]				4
1	3962427	4044109	SFMBT2
1	32403074	32542970
1	71451280	71522594	ZC3HAV1
1	77596019	77730873	CLCN1, CASP2, RAP1GAP
1	78851811	79098248	WDR3
1	139233374	139469232	ANKRD10, ARHGEF7
1	181731621	181771670
2	939531	942023
2	25859462	25962722
2	54201222	54216108
2	129095962	129180330	ANKRD46
3	36079292	36491792	RGS7, FMN2
3	40446986	40456392	PGBD5
4	48091629	48428823	ADGRL3
4	85237548	85467309	CTBP1
5	41914191	42125823
5	42309492	42533644
9	8133230	8138012
10	19862709	19909641	CASC4, ANPEP
13	1099745	1195939	PSD2
13	9481700	9535062
14	13965501	14244921	NOG2, gga-mir-1588, TBC1D24, NTN3
14	15124958	15161638
16	1253	533589	CD1.2, LTB4R1, CYP21A1, CENPA, BFIV21, TAP2, TAP1, BF1, DMB2, DMB1, BRD2, BLB2, BLB1, BLEC1, BLEC2, RACK1, SNORD95, TRIM41, TRIM27.1, TRIM39.1, TRIM27.2, HEP21, IL4I1, BZFP1, BZFP2, TRIM7.2, ZNF692, BLEC3, LOC107054697, LOC100858581, gga-mir-6566, CD1C, C4, DMA, TAPBP, TRIM39.2, TRIM7.1, YF6, LOC100859100, BG1, KIFC1
Our study; [19];[24]; [25]
1	100435948	101010179
1	123795113	123826343
1	152838258	153030181	NDFIP2
1	155001916	155182451	UCHL3, TBC1D4, DACH1
1	190481677	190799172	C1H11ORF73, EED
8	632463	1132843	NTNG1, VAV3
18	9822128	10218898	GCGR, FAM195B, PPP1R27, ALYREF, SIRT7, MAFG, PYCR2, NME1, TOB1, LUC7L3, USP36, CYTH1, PGS1, HGS, P4HB, ARHGDIA, PCYT2, WFIKKN2, RBFOX3, TMC6, SPAG9
10	6265027	6421371	THSD4
Our study; [19];[24];[36]
1	99059079	99091432
Our study; [20]; [24];[25]
1	157207480	157261693
1	169777906	169897166	DLEU7
2	33409063	33661021	TRIL, CREB5
2	60967907	61154749
2	79078769	79085474	SEMA5A
6	18927710	19024595	CXCL12
8	13609095	13662177	ARHGAP29
Our study;[20]; [21]; [24]
10	11341632	11547718	ADAMTSL3
11	16073972	16120197
Our study; [19];[24];[25]
2	12020672	12237186	gga-mir-6628
2	21216669	21426061	ZNF804B
22	2869342	3002300	MTHFD2, TET3, SLC4A5, ASPR, MOB1A
Our study; [22]; [24]; [25]
2	34357609	34846137	DPH3, OXNAD1, DAZL, RFTN ,TBC1D5, PLCL2
Our study;[20];[25];[36]
2	81952642	81962048
5	19680911	19695406
Our study; [20];[21]; [24]
27	4455120	4503765	CWC25, RPL23, SNORA21, FBXO47, LASP1
Our study;[20];[24];[36]
3	62351589	62366289
Our study; [19]; [24]; [36]
5	56614989	56692135
Our study; [19]; [24];[25]
3	21125377	21205389	PTPN14, SMYD2
4	80750593	81025864	SORCS2
28	2059838	2358561	MOB3A,MKNK2
Our study; [19]; [22]; [25]
6	5543154	5551736

## Sheet: Sheet4 -Annotated gene in CNVRs
CNVRs			Annotated Genes
Chromoseme	start	end	Chromoseme	start	end	Ensembl gene ID	List of Genes with
chr1	497417	657785	chr1	539155	539238	ENSGALG00000035085	gga-mir-1651
chr1	497417	657785	chr1	644122	644826	ENSGALG00000041965
chr1	497417	657785	chr1	645080	651787	ENSGALG00000041528	LMF2
chr1	497417	657785	chr1	651832	654431	ENSGALG00000034272
chr1	497417	657785	chr1	573471	635071	ENSGALG00000043178
chr1	497417	657785	chr1	503268	563210	ENSGALG00000029341	PPP6R2
chr1	1000128	1091773	chr1	1014154	1015081	ENSGALG00000043038
chr1	1000128	1091773	chr1	1016112	1018736	ENSGALG00000008153
chr1	1000128	1091773	chr1	984497	1001467	ENSGALG00000008144	COPG2
chr1	1000128	1091773	chr1	1020496	1042028	ENSGALG00000008162	FBXO18
chr1	1000128	1091773	chr1	1061920	1076763	ENSGALG00000008169	GDI2
chr1	1000128	1091773	chr1	1044881	1060889	ENSGALG00000008168	ANKRD16
chr1	3224832	3246090	chr1	3142286	3240472	ENSGALG00000006356	MKLN1
chr1	3681841	3685369	chr1	3665779	3701334	ENSGALG00000034970	PRKCQ
chr1	3890778	3931561	chr1	3929632	4025430	ENSGALG00000009279	SFMBT2
chr1	3962427	4044109	chr1	3929632	4025430	ENSGALG00000009279	SFMBT2
chr1	5979074	5984185	chr1	5979599	5981254	ENSGALG00000035324
chr1	10992875	11143788	chr1	11044256	11159489	ENSGALG00000040444	SEMA3C
chr1	13497330	13500068	chr1	13473708	13633870	ENSGALG00000043367	LHFPL3
chr1	13726304	13748350	chr1	13737076	13762739	ENSGALG00000034533
chr1	13783733	13785579	chr1	13764825	13809083	ENSGALG00000008167	KMT2E
chr1	15697352	15699314	chr1	15698711	15702692	ENSGALG00000013018	TPRKB
chr1	15697352	15699314	chr1	15692075	15699046	ENSGALG00000040272	ALG10
chr1	22598647	22603173	chr1	22528298	22829235	ENSGALG00000008926	CADPS2
chr1	23490920	23494059	chr1	23467910	23513135	ENSGALG00000009029	TSPAN12
chr1	23812864	23820755	chr1	23785455	23823986	ENSGALG00000036488
chr1	25327410	25353670	chr1	25289184	25351175	ENSGALG00000040557	TFEC
chr1	26368416	26369224	chr1	26361986	26387951	ENSGALG00000009435	PPP1R3A
chr1	30609865	30614399	chr1	30560077	30668939	ENSGALG00000009638	ANO6
chr1	32372412	32376897	chr1	32268154	32452343	ENSGALG00000038179
chr1	32403074	32542970	chr1	32268154	32452343	ENSGALG00000038179
chr1	34953959	35164255	chr1	35053221	35057370	ENSGALG00000009903	IFNG
chr1	34953959	35164255	chr1	35081112	35087712	ENSGALG00000037779	IL26
chr1	34953959	35164255	chr1	35101235	35103688	ENSGALG00000009904	IL22
chr1	34953959	35164255	chr1	35112854	35137000	ENSGALG00000009905	MDM1
chr1	35493688	35502588	chr1	35449509	35495133	ENSGALG00000009966	FRS2
chr1	40743780	40861089	chr1	40708974	40744319	ENSGALG00000042269
chr1	40743780	40861089	chr1	40829223	41086008	ENSGALG00000010975	TMTC2
chr1	42849370	42866684	chr1	42803231	42852341	ENSGALG00000011177	CEP290
chr1	42849370	42866684	chr1	42864751	42878912	ENSGALG00000033106
chr1	42963251	43137768	chr1	42981399	43032887	ENSGALG00000011206	KITLG
chr1	45959906	46004248	chr1	45981253	46014031	ENSGALG00000030853
chr1	47036591	47043792	chr1	46756368	47168639	ENSGALG00000011549	ANKS1B
chr1	48074999	48084132	chr1	48076790	48077467	ENSGALG00000011743	SMCO3
chr1	48074999	48084132	chr1	48081434	48091448	ENSGALG00000011745	WBP11
chr1	48997585	48999977	chr1	48969433	49014451	ENSGALG00000011838	GUCY2C
chr1	50080551	50091846	chr1	50007129	50093845	ENSGALG00000012024	MKL1
chr1	50671518	50682324	chr1	50662864	50679863	ENSGALG00000036743	MGAT3
chr1	50892117	50897685	chr1	50896431	50910979	ENSGALG00000012236	DMC1
chr1	51189456	51215153	chr1	51185912	51189759	ENSGALG00000012410
chr1	51189456	51215153	chr1	51190391	51196500	ENSGALG00000012416
chr1	51189456	51215153	chr1	51197788	51199334	ENSGALG00000012419
chr1	51189456	51215153	chr1	51200887	51204052	ENSGALG00000012420	LGALS1
chr1	56138838	56164576	chr1	56075644	56198466	ENSGALG00000012792	HIPK2
chr1	56175630	56182089	chr1	56075644	56198466	ENSGALG00000012792	HIPK2
chr1	56605599	56619657	chr1	56602262	56608082	ENSGALG00000038683
chr1	56605599	56619657	chr1	56606803	56640860	ENSGALG00000012834	AKR1D1
chr1	56883097	56885358	chr1	56862364	56887911	ENSGALG00000037671
chr1	56906456	56917084	chr1	56889138	56945866	ENSGALG00000012857	DENND2A
chr1	57107077	57111672	chr1	57091544	57302443	ENSGALG00000028444	TMEM178B
chr1	57205223	57213502	chr1	57091544	57302443	ENSGALG00000028444	TMEM178B
chr1	60981725	61000796	chr1	60973501	60989342	ENSGALG00000012998	WNT5B
chr1	60981725	61000796	chr1	60997447	61037837	ENSGALG00000035533	ADIPOR2
chr1	64891943	64960944	chr1	64936305	65172126	ENSGALG00000013143	PDE3A
chr1	65637296	65984986	chr1	65653394	65655431	ENSGALG00000039016
chr1	65637296	65984986	chr1	65779045	65779154	ENSGALG00000025962
chr1	65637296	65984986	chr1	65782189	65782298	ENSGALG00000038004
chr1	65637296	65984986	chr1	65783499	65783608	ENSGALG00000027246
chr1	65637296	65984986	chr1	65891957	65892066	ENSGALG00000028449	gga-mir-6608-2
chr1	65637296	65984986	chr1	65895167	65895276	ENSGALG00000031042	gga-mir-6608-2
chr1	65637296	65984986	chr1	65898377	65898486	ENSGALG00000026329	gga-mir-6608-2
chr1	65637296	65984986	chr1	65938356	66226982	ENSGALG00000032768	SOX5
chr1	66026027	66035144	chr1	65938356	66226982	ENSGALG00000032768	SOX5
chr1	68636821	68649860	chr1	68626421	68825405	ENSGALG00000014178	SCUBE1
chr1	70395599	70432501	chr1	70416011	70421161	ENSGALG00000014227	UPK3A
chr1	70620221	70640304	chr1	70545573	70627591	ENSGALG00000014233	FBLN1
chr1	71451280	71522594	chr1	71511940	71515118	ENSGALG00000030415
chr1	71451280	71522594	chr1	71466683	71492236	ENSGALG00000013911	ZC3HAV1
chr1	72676409	72817049	chr1	72655626	72839254	ENSGALG00000031666	CCDC91
chr1	74137269	74146615	chr1	74112613	74296685	ENSGALG00000017271	ANO2
chr1	75134455	75163457	chr1	75136937	75140059	ENSGALG00000036724
chr1	75317370	75337456	chr1	75333290	75335460	ENSGALG00000040332
chr1	75572387	75593972	chr1	75541939	75609141	ENSGALG00000014342	TEAD4
chr1	76341364	76358931	chr1	76345584	76430119	ENSGALG00000011930	OVST
chr1	76383403	76419207	chr1	76345584	76430119	ENSGALG00000011930	OVST
chr1	76583366	76617528	chr1	76519123	76614559	ENSGALG00000041564
chr1	77109463	77190145	chr1	77133751	77135313	ENSGALG00000038075
chr1	77109463	77190145	chr1	77137687	77139302	ENSGALG00000014466	PIANP
chr1	77109463	77190145	chr1	77173058	77174046	ENSGALG00000034646
chr1	77109463	77190145	chr1	77089837	77115522	ENSGALG00000032599	ZNF384
chr1	77109463	77190145	chr1	77151417	77154549	ENSGALG00000014467	COPS7A
chr1	77109463	77190145	chr1	77165655	77172827	ENSGALG00000014468	MLF2
chr1	77596019	77730873	chr1	77610132	77667963	ENSGALG00000014695	CLCN1
chr1	77596019	77730873	chr1	77671018	77697005	ENSGALG00000014698	CASP2
chr1	77596019	77730873	chr1	77714278	77753041	ENSGALG00000014701	RAP1GAP
chr1	78041571	78141632	chr1	78071850	78073633	ENSGALG00000014750
chr1	78041571	78141632	chr1	78077314	78080036	ENSGALG00000014754
chr1	78041571	78141632	chr1	78106643	78107182	ENSGALG00000022907
chr1	78041571	78141632	chr1	78120502	78121041	ENSGALG00000037804
chr1	78041571	78141632	chr1	78139014	78139559	ENSGALG00000019249
chr1	78041571	78141632	chr1	78102264	78137310	ENSGALG00000032796	PRSS2
chr1	78723019	78732603	chr1	78721445	78734784	ENSGALG00000014776
chr1	78851811	79098248	chr1	78900509	78903346	ENSGALG00000031400
chr1	78851811	79098248	chr1	78955517	78955580	ENSGALG00000033668
chr1	78851811	79098248	chr1	78962706	79001440	ENSGALG00000035228
chr1	78851811	79098248	chr1	79048613	79119285	ENSGALG00000014791	WDR3
chr1	78851811	79098248	chr1	79034542	79047592	ENSGALG00000043190
chr1	80090383	80112186	chr1	80014156	80099885	ENSGALG00000014977	GSK3B
chr1	80152631	80160695	chr1	80152053	80153980	ENSGALG00000014981	COX17
chr1	80152631	80160695	chr1	80157753	80167519	ENSGALG00000014988	POPDC2
chr1	94290348	94574997	chr1	94268367	94373484	ENSGALG00000035598
chr1	95963827	95965305	chr1	95898571	95988381	ENSGALG00000042864
chr1	95963827	95965305	chr1	95950398	96087623	ENSGALG00000041507
chr1	96496812	96499360	chr1	96489993	96603886	ENSGALG00000015511
chr1	98850377	98856401	chr1	98820345	99150423	ENSGALG00000019198
chr1	99059079	99091432	chr1	98820345	99150423	ENSGALG00000019198
chr1	100435948	101010179	chr1	100706159	100708249	ENSGALG00000038361
chr1	100435948	101010179	chr1	100452416	100498948	ENSGALG00000038716
chr1	100435948	101010179	chr1	100721520	100975548	ENSGALG00000015737	NCAM2
chr1	100435948	101010179	chr1	100867114	101041571	ENSGALG00000038169
chr1	104726560	104824016	chr1	104756553	104756643	ENSGALG00000025522	gga-mir-1738
chr1	104726560	104824016	chr1	104732138	104786820	ENSGALG00000015879	HUNK
chr1	105522026	105527545	chr1	105492244	105575073	ENSGALG00000036677	ITSN1
chr1	108221503	108239738	chr1	108236302	108412621	ENSGALG00000016138	DSCAM
chr1	112496507	112535176	chr1	112497896	112504327	ENSGALG00000034912
chr1	112496507	112535176	chr1	112499330	112500984	ENSGALG00000040903
chr1	112496507	112535176	chr1	112521130	112523110	ENSGALG00000034279
chr1	113433478	113659727	chr1	113494211	113499362	ENSGALG00000042515
chr1	113433478	113659727	chr1	113630516	113665856	ENSGALG00000033692
chr1	115176316	115203545	chr1	114486908	115483002	ENSGALG00000016281	DMD
chr1	118288726	118367017	chr1	118319065	118321891	ENSGALG00000016348	SAT1
chr1	118288726	118367017	chr1	118349774	118352491	ENSGALG00000034845
chr1	118288726	118367017	chr1	118238433	118307972	ENSGALG00000016345	KLHL15
chr1	118288726	118367017	chr1	118326154	118347013	ENSGALG00000016351	ACOT9
chr1	118288726	118367017	chr1	118350789	118359176	ENSGALG00000016357	PRDX4
chr1	120722728	120825333	chr1	120743006	120744652	ENSGALG00000016538	RAI2
chr1	120722728	120825333	chr1	120694801	120730607	ENSGALG00000016537	SCML2
chr1	121287704	121302482	chr1	121281606	121375672	ENSGALG00000016545	REPS2
chr1	121471247	121795212	chr1	121637904	121645672	ENSGALG00000026840
chr1	121471247	121795212	chr1	121714896	121737453	ENSGALG00000027960	GRPR
chr1	121471247	121795212	chr1	121458301	121526563	ENSGALG00000016549	CTPS2
chr1	122012340	122098142	chr1	122045082	122076797	ENSGALG00000016558	FIGF
chr1	122012340	122098142	chr1	122087633	122096924	ENSGALG00000016559	PIGA
chr1	123118721	123175856	chr1	123112080	123256353	ENSGALG00000033267
chr1	129052887	129088188	chr1	129067663	129075161	ENSGALG00000016685	ASMT
chr1	129052887	129088188	chr1	129082905	129091212	ENSGALG00000016686	AKAP17A
chr1	130826572	130896715	chr1	130716873	130846998	ENSGALG00000016740	OCA2
chr1	131285093	131286335	chr1	131043284	131302756	ENSGALG00000041042
chr1	133421192	133434773	chr1	133433742	133439106	ENSGALG00000016775	RPL31
chr1	133421192	133434773	chr1	133370840	133430784	ENSGALG00000016774	NPAS2
chr1	134010757	134014431	chr1	134002692	134014941	ENSGALG00000016788	IL18RAP
chr1	135717071	135733022	chr1	135670906	135744664	ENSGALG00000016802	tmtops2
chr1	137626787	137679444	chr1	137606558	137750320	ENSGALG00000016834	MCF2L
chr1	138872930	138906330	chr1	138794855	138903792	ENSGALG00000036798	COL4A1
chr1	138872930	138906330	chr1	138904293	139053712	ENSGALG00000016843	COL4A2
chr1	139233374	139469232	chr1	139241471	139275735	ENSGALG00000030125	ANKRD10
chr1	139233374	139469232	chr1	139355134	139413259	ENSGALG00000031009	ARHGEF7
chr1	140757497	140916989	chr1	140762930	140774901	ENSGALG00000022762
chr1	143534996	143556939	chr1	143513191	143715709	ENSGALG00000016868	NALCN
chr1	144856039	145038692	chr1	144936070	144936155	ENSGALG00000025199	gga-mir-1555
chr1	144856039	145038692	chr1	144843745	144898768	ENSGALG00000016885	STK24
chr1	144856039	145038692	chr1	144902425	145084130	ENSGALG00000016886	FARP1
chr1	146553816	146592503	chr1	146527090	147094328	ENSGALG00000016900	GPC6
chr1	147081842	147131696	chr1	146527090	147094328	ENSGALG00000016900	GPC6
chr1	147787771	147801670	chr1	147664506	148027057	ENSGALG00000016902	GPC5
chr1	149316986	149334675	chr1	148837087	149370833	ENSGALG00000033495
chr1	150228459	150244231	chr1	150234073	150532403	ENSGALG00000032339
chr1	150482125	150488668	chr1	150234073	150532403	ENSGALG00000032339
chr1	152838258	153030181	chr1	153022585	153069258	ENSGALG00000016909	NDFIP2
chr1	152838258	153030181	chr1	152905624	153021581	ENSGALG00000031052
chr1	153121376	153122561	chr1	153111618	153161927	ENSGALG00000016910	RBM26
chr1	154230826	154247974	chr1	154217226	154440900	ENSGALG00000016915	MYCBP2
chr1	155001916	155182451	chr1	155063078	155069210	ENSGALG00000016922
chr1	155001916	155182451	chr1	155002605	155043808	ENSGALG00000016921	UCHL3
chr1	155001916	155182451	chr1	155120417	155197498	ENSGALG00000016925	TBC1D4
chr1	156825016	156833842	chr1	156676089	157041790	ENSGALG00000037015	DACH1
chr1	157971146	158062396	chr1	158009131	158316890	ENSGALG00000043452
chr1	160356849	160366324	chr1	160244261	160387866	ENSGALG00000034202
chr1	160965706	161040375	chr1	160943052	161135370	ENSGALG00000031976
chr1	160965706	161040375	chr1	160954713	161173427	ENSGALG00000033721
chr1	162471295	162486224	chr1	162382843	162527048	ENSGALG00000016937	DIAPH3
chr1	165572049	165577065	chr1	165561980	165586181	ENSGALG00000016943	OLFM4
chr1	166104855	166108307	chr1	165990947	166168763	ENSGALG00000016955	VWA8
chr1	169115266	169126226	chr1	169114263	169118105	ENSGALG00000017003	MLNR
chr1	169777906	169897166	chr1	169825218	169833288	ENSGALG00000017014	DLEU7
chr1	171890900	172103344	chr1	171990657	172022731	ENSGALG00000017046	POSTN
chr1	171890900	172103344	chr1	171798604	171935943	ENSGALG00000017044	TRPC4
chr1	171890900	172103344	chr1	171965950	171970400	ENSGALG00000038379
chr1	175019270	175024844	chr1	175014605	175036647	ENSGALG00000017077	HSPH1
chr1	176811848	176830032	chr1	176737697	177046618	ENSGALG00000017106	ATP8A2
chr1	179585392	179593731	chr1	179592821	179592931	ENSGALG00000028717
chr1	179585392	179593731	chr1	179583995	179595695	ENSGALG00000039234
chr1	180949032	180970950	chr1	180825307	180952539	ENSGALG00000017173	GUCY1A2
chr1	181731621	181771670	chr1	181770866	181805885	ENSGALG00000033716
chr1	182313212	182317078	chr1	182250157	182386393	ENSGALG00000041814	DYNC2H1
chr1	182432898	182443588	chr1	182433238	182434638	ENSGALG00000037273
chr1	182432898	182443588	chr1	182348091	182432936	ENSGALG00000039106
chr1	182432898	182443588	chr1	182383847	182569194	ENSGALG00000033291
chr1	182507326	182520359	chr1	182507123	182513346	ENSGALG00000019061
chr1	182507326	182520359	chr1	182518097	182530253	ENSGALG00000019060	MMP27
chr1	182507326	182520359	chr1	182383847	182569194	ENSGALG00000033291
chr1	183403160	183468245	chr1	183296518	183451526	ENSGALG00000017196	ARHGAP42
chr1	183979438	183982576	chr1	183531415	184134793	ENSGALG00000017197	CNTN5
chr1	185804751	185830967	chr1	185817895	185825701	ENSGALG00000017216
chr1	185804751	185830967	chr1	185798254	185812845	ENSGALG00000028629	TM4SF1a
chr1	186455554	186479297	chr1	186427685	186783045	ENSGALG00000017229	FAT3
chr1	189556863	189567564	chr1	189511593	189640822	ENSGALG00000042992
chr1	189580945	189613845	chr1	189511593	189640822	ENSGALG00000042992
chr1	190481677	190799172	chr1	190497336	190505989	ENSGALG00000043383
chr1	190481677	190799172	chr1	190562766	190571669	ENSGALG00000001823	C1H11ORF73
chr1	190481677	190799172	chr1	190601433	190603690	ENSGALG00000037819
chr1	190481677	190799172	chr1	190535180	190551879	ENSGALG00000014060	EED
chr1	190481677	190799172	chr1	190435635	190483701	ENSGALG00000039037
chr1	191395063	191399829	chr1	191369844	191913378	ENSGALG00000035067
chr1	193134236	193245194	chr1	193148137	193175592	ENSGALG00000000681	PAK1
chr1	193134236	193245194	chr1	193221562	193279711	ENSGALG00000031450	MYO7A
chr1	193134236	193245194	chr1	193197287	193216890	ENSGALG00000000690	GDPD4
chr1	193416334	193495888	chr1	193390265	193443628	ENSGALG00000000755	ACER3
chr1	193416334	193495888	chr1	193483508	193498274	ENSGALG00000000761	TSKU
chr1	194527453	194535857	chr1	194532770	194535871	ENSGALG00000017343	FOLR1
chr1	194796841	194799334	chr1	194781078	194818468	ENSGALG00000040018	NUP98
chr2	217380	330926	chr2	275369	277413	ENSGALG00000036361	TMUB1
chr2	217380	330926	chr2	287143	294669	ENSGALG00000034284	SLC4A2
chr2	217380	330926	chr2	296618	297188	ENSGALG00000041107
chr2	217380	330926	chr2	323159	324600	ENSGALG00000040123
chr2	217380	330926	chr2	278017	286738	ENSGALG00000033058	FASTK
chr2	217380	330926	chr2	322430	330338	ENSGALG00000042836
chr2	217380	330926	chr2	240801	267480	ENSGALG00000031276
chr2	501865	518541	chr2	505437	520610	ENSGALG00000036870	ZNF767
chr2	2244253	2257473	chr2	2110152	2290343	ENSGALG00000032534	OBSCN
chr2	2470956	2507824	chr2	2498228	2581084	ENSGALG00000042657	WNT3A
chr2	3250462	3273520	chr2	3250079	3259106	ENSGALG00000005417	JMJD4
chr2	3250462	3273520	chr2	3259507	3285387	ENSGALG00000005430	ALS2CL
chr2	3476506	3478614	chr2	3458926	3493532	ENSGALG00000005448	MYL3
chr2	3598025	3665764	chr2	3598940	3705027	ENSGALG00000005476	PTH1R
chr2	3687624	3695479	chr2	3692580	3692669	ENSGALG00000021798	gga-mir-460a
chr2	3687624	3695479	chr2	3598940	3705027	ENSGALG00000005476	PTH1R
chr2	6372001	6377455	chr2	6325515	6507427	ENSGALG00000006219	PRKAG2
chr2	6539800	6643248	chr2	6578606	6580306	ENSGALG00000043738
chr2	6539800	6643248	chr2	6583540	6585965	ENSGALG00000032600
chr2	6539800	6643248	chr2	6550020	6574269	ENSGALG00000006233
chr2	6927104	6947281	chr2	6925746	7066696	ENSGALG00000031846
chr2	7041758	7050015	chr2	6925746	7066696	ENSGALG00000031846
chr2	7570796	7605039	chr2	7515891	7668515	ENSGALG00000041791	DPP6
chr2	7723006	7739413	chr2	7695459	7727683	ENSGALG00000036064	PAXIP1
chr2	9480923	9540101	chr2	9476883	9510320	ENSGALG00000006525	NCAPG2
chr2	9480923	9540101	chr2	9522054	9589184	ENSGALG00000006542	ESYT2
chr2	12020672	12237186	chr2	12131149	12131258	ENSGALG00000026073	gga-mir-6628
chr2	17811202	17855777	chr2	17839631	17932733	ENSGALG00000007914	DNAJC1
chr2	17916731	17921493	chr2	17839631	17932733	ENSGALG00000007914	DNAJC1
chr2	19856781	19865216	chr2	19844769	19873597	ENSGALG00000008686	TRDMT1
chr2	20417436	20452110	chr2	20364201	20463104	ENSGALG00000008747	ITGA8
chr2	20716980	20725588	chr2	20693000	20781828	ENSGALG00000008912	ABCB1
chr2	20801144	20807866	chr2	20796618	20822950	ENSGALG00000008954	RUNDC3B
chr2	20960815	20971841	chr2	20936305	21002401	ENSGALG00000008976	ADAM22
chr2	21216669	21426061	chr2	21383220	21383400	ENSGALG00000028860	uc_338
chr2	21216669	21426061	chr2	21385748	21389921	ENSGALG00000038212
chr2	21216669	21426061	chr2	21381366	21410300	ENSGALG00000009004	ZNF804B
chr2	22479015	22489891	chr2	22422267	22521442	ENSGALG00000040724	AKAP9
chr2	25859462	25962722	chr2	25868010	25913457	ENSGALG00000043637
chr2	31723159	31767240	chr2	31704354	31771000	ENSGALG00000011007	OSBPL3
chr2	32277037	32283980	chr2	32274551	32310802	ENSGALG00000011046	SNX10
chr2	33409063	33661021	chr2	33598212	33600756	ENSGALG00000011145	TRIL
chr2	33409063	33661021	chr2	33478998	33501549	ENSGALG00000041150
chr2	33409063	33661021	chr2	33303710	33547933	ENSGALG00000038265	CREB5
chr2	34357609	34846137	chr2	34366543	34369370	ENSGALG00000011237	DPH3
chr2	34357609	34846137	chr2	34369421	34388354	ENSGALG00000011239	OXNAD1
chr2	34357609	34846137	chr2	34502237	34515476	ENSGALG00000011243	DAZL
chr2	34357609	34846137	chr2	34392684	34486797	ENSGALG00000011241	RFTN1
chr2	34357609	34846137	chr2	34723999	35027284	ENSGALG00000011251	TBC1D5
chr2	34357609	34846137	chr2	34592366	34683688	ENSGALG00000011248	PLCL2
chr2	37177437	37220919	chr2	36996138	37207949	ENSGALG00000033593	UBE2E2
chr2	41731935	41832682	chr2	41727970	41733881	ENSGALG00000035854
chr2	41731935	41832682	chr2	41741412	41763710	ENSGALG00000040917	PIK3R4
chr2	41731935	41832682	chr2	41819152	41871459	ENSGALG00000034340	ATP2C1
chr2	41731935	41832682	chr2	41493439	41985849	ENSGALG00000039290
chr2	42091587	42094122	chr2	42068943	42280951	ENSGALG00000029235	CPNE4
chr2	46075832	46095653	chr2	46064049	46088568	ENSGALG00000034493	DCLK3
chr2	46286437	46289287	chr2	46280772	46309732	ENSGALG00000042063
chr2	47117197	47158758	chr2	47074449	47146964	ENSGALG00000032830	SEPT7
chr2	54201222	54216108	chr2	53779951	54351787	ENSGALG00000031971
chr2	54479991	54505962	chr2	54453671	54500690	ENSGALG00000043399	EZH2
chr2	54582723	54800724	chr2	54647530	54696892	ENSGALG00000037246	RAMP3
chr2	54920977	54929783	chr2	54924869	54924973	ENSGALG00000035538
chr2	54920977	54929783	chr2	54881741	55053473	ENSGALG00000031170	ADCY1
chr2	54995074	55011828	chr2	54881741	55053473	ENSGALG00000031170	ADCY1
chr2	55320417	55341672	chr2	55305470	55442502	ENSGALG00000039139
chr2	55654310	55666797	chr2	55625685	55700342	ENSGALG00000042396	SLC12A7
chr2	55709923	55745469	chr2	55725630	55726944	ENSGALG00000031260
chr2	55709923	55745469	chr2	55710333	55725601	ENSGALG00000033834	TRIP13
chr2	55903719	55914375	chr2	55891323	55948927	ENSGALG00000039738	SLC9A3
chr2	58798073	58954651	chr2	58793563	58820845	ENSGALG00000030078
chr2	59630095	59630187	chr2	59627689	59669274	ENSGALG00000012680	E2F3
chr2	61306618	61509627	chr2	61472921	61540854	ENSGALG00000012703	DTNBP1
chr2	61306618	61509627	chr2	61265832	61471268	ENSGALG00000012702	JARID2
chr2	61693622	61706868	chr2	61679759	61693984	ENSGALG00000012704	MYLIP
chr2	62443113	62534573	chr2	62437754	62509972	ENSGALG00000012732	PHACTR1
chr2	63021398	63024510	chr2	62919854	63029485	ENSGALG00000012739	HIVEP1
chr2	63481145	63988556	chr2	63513717	63517647	ENSGALG00000030349
chr2	63481145	63988556	chr2	63594678	63599141	ENSGALG00000033849
chr2	63481145	63988556	chr2	63783168	63794396	ENSGALG00000042845
chr2	63481145	63988556	chr2	63495555	63509044	ENSGALG00000012775	TFAP2A
chr2	63481145	63988556	chr2	63683317	63714907	ENSGALG00000022976
chr2	68465497	68478223	chr2	68468197	68468800	ENSGALG00000039853
chr2	68540337	68597232	chr2	68507819	68582374	ENSGALG00000012898	KIAA1468
chr2	68540337	68597232	chr2	68591796	68684088	ENSGALG00000012903	PIGN
chr2	69546726	69775376	chr2	69765445	69854530	ENSGALG00000035545
chr2	69546726	69775376	chr2	69532903	69629579	ENSGALG00000012917	CDH6
chr2	70968638	70974043	chr2	70841747	71110837	ENSGALG00000031547
chr2	75868195	75889929	chr2	75715508	75869282	ENSGALG00000036466	MYO10
chr2	75948333	75967996	chr2	75945165	75951886	ENSGALG00000037171	ZNF622
chr2	75993473	76002085	chr2	75992581	76023198	ENSGALG00000042584	MARCH11
chr2	77028861	77033339	chr2	77021903	77145891	ENSGALG00000033578
chr2	78257631	78307185	chr2	77650257	78277058	ENSGALG00000013001	CTNND2
chr2	78360765	78379881	chr2	78360494	78404449	ENSGALG00000013002	DAP1
chr2	79078769	79085474	chr2	78926050	79169210	ENSGALG00000028685	SEMA5A
chr2	81103124	81106002	chr2	81104559	81104668	ENSGALG00000025823
chr2	83190170	83451390	chr2	83332263	83341748	ENSGALG00000029886
chr2	83190170	83451390	chr2	83340744	83708432	ENSGALG00000013124	FHOD3
chr2	83515537	83538263	chr2	83340744	83708432	ENSGALG00000013124	FHOD3
chr2	85011306	85391275	chr2	85051386	85072148	ENSGALG00000033537
chr2	85011306	85391275	chr2	85073411	85199421	ENSGALG00000013149	MOCOS
chr2	85011306	85391275	chr2	84891047	85044337	ENSGALG00000022909	PTPN3
chr2	88289880	88296279	chr2	88215971	88673271	ENSGALG00000013200	GABBR2
chr2	88414831	88441749	chr2	88215971	88673271	ENSGALG00000013200	GABBR2
chr2	90230284	90233856	chr2	90220685	90394975	ENSGALG00000013605	LRRC16A
chr2	92827874	92949122	chr2	92880219	92880307	ENSGALG00000025548	gga-mir-1803
chr2	92827874	92949122	chr2	92801124	92850604	ENSGALG00000041184	NETO1
chr2	92827874	92949122	chr2	92943205	92948715	ENSGALG00000028682	CBLN2
chr2	97590131	97630604	chr2	97561465	97675905	ENSGALG00000013785	GNAL
chr2	98119598	98197144	chr2	98109943	98165703	ENSGALG00000043174
chr2	98119598	98197144	chr2	98172895	98252307	ENSGALG00000042134	PIEZO2
chr2	101281870	101295771	chr2	101279031	101315782	ENSGALG00000014836	Lpin2
chr2	102855526	102952548	chr2	102935684	102951602	ENSGALG00000014976	GATA6
chr2	105298412	105438388	chr2	105327597	105327857	ENSGALG00000030724
chr2	109552796	109563313	chr2	109497835	109691800	ENSGALG00000040322
chr2	111593297	111602940	chr2	111593271	111595472	ENSGALG00000015407	PLAG1
chr2	112614489	112631873	chr2	112551164	112729160	ENSGALG00000039102	TOX
chr2	113089544	113095055	chr2	113065522	113115947	ENSGALG00000039145	CA8
chr2	114214244	114263278	chr2	114206088	114218909	ENSGALG00000030031	TTPA
chr2	114214244	114263278	chr2	114242516	114264425	ENSGALG00000039774	YTHDF3
chr2	114788815	114856911	chr2	114706891	114790542	ENSGALG00000035714
chr2	114788815	114856911	chr2	114794326	114922700	ENSGALG00000029435	CYP7B1
chr2	115031788	115033902	chr2	115028748	115044489	ENSGALG00000038148
chr2	117520730	117638893	chr2	117632962	117634143	ENSGALG00000037777	MSC
chr2	118381418	118399620	chr2	118225874	118390642	ENSGALG00000031390	STAU2
chr2	121394708	121542175	chr2	121421933	121457302	ENSGALG00000040167	TPD52
chr2	121394708	121542175	chr2	121535431	121550381	ENSGALG00000034376	ZBTB10
chr2	124347025	124348543	chr2	124196143	124391614	ENSGALG00000032031	MMP16
chr2	124962232	124965467	chr2	124959171	124977043	ENSGALG00000032282	CALB1
chr2	126632118	126642558	chr2	126626957	126686324	ENSGALG00000043597	RAD54B
chr2	129009103	129009646	chr2	129000072	129034245	ENSGALG00000033254	SPAG1
chr2	129095962	129180330	chr2	129153464	129170102	ENSGALG00000041445
chr2	129252185	129276950	chr2	129241561	129267480	ENSGALG00000031387	YWHAZ
chr2	129477998	129478452	chr2	129435468	129485773	ENSGALG00000037687	GRHL2
chr2	131835700	131836603	chr2	131784819	131949415	ENSGALG00000029983	ANGPT1
chr2	133084495	133124841	chr2	133011859	133260252	ENSGALG00000035941
chr2	134024707	134033608	chr2	133691901	134258240	ENSGALG00000031578	CSMD3
chr2	135060932	135074217	chr2	134923027	135090061	ENSGALG00000031700	TRPS1
chr2	140663147	140690813	chr2	140681764	140794785	ENSGALG00000037618	ASAP1
chr2	142164167	142254923	chr2	142197114	142221622	ENSGALG00000037773	ST3GAL1
chr2	143181885	143382853	chr2	143191899	143269024	ENSGALG00000031519	KHDRBS3
chr2	143672704	143840148	chr2	143752355	143840885	ENSGALG00000038805
chr3	947080	982989	chr3	925794	954291	ENSGALG00000030022	FANCL
chr3	989490	1023940	chr3	1001923	1006305	ENSGALG00000041920
chr3	4494702	4498640	chr3	4482183	4522989	ENSGALG00000008701	XDH
chr3	5338955	5359823	chr3	5328491	5431188	ENSGALG00000037200
chr3	6814481	6817986	chr3	6563215	7213964	ENSGALG00000009107	NRXN1
chr3	7069588	7136183	chr3	6563215	7213964	ENSGALG00000009107	NRXN1
chr3	8430423	8440435	chr3	8284788	8451847	ENSGALG00000038432
chr3	10498790	10502366	chr3	10483927	10577709	ENSGALG00000031638
chr3	10498790	10502366	chr3	10484469	10574203	ENSGALG00000041626	MEIS1
chr3	11513683	11540791	chr3	11512295	11607100	ENSGALG00000008734	PCSK2
chr3	12437284	12467988	chr3	12442337	12443264	ENSGALG00000036236
chr3	12437284	12467988	chr3	12273168	12439182	ENSGALG00000009158	CDC42BPA
chr3	12437284	12467988	chr3	12445300	12477141	ENSGALG00000009082	ADCK3
chr3	15940749	15956938	chr3	15903435	15979942	ENSGALG00000008627	TTBK1
chr3	19654395	19854189	chr3	19677382	19766978	ENSGALG00000009616	SPATA17
chr3	19654395	19854189	chr3	19767184	19870620	ENSGALG00000009627	GPATCH2
chr3	21125377	21205389	chr3	21125849	21184909	ENSGALG00000009784	PTPN14
chr3	21125377	21205389	chr3	21199123	21226151	ENSGALG00000009788	SMYD2
chr3	21592723	21711615	chr3	21668157	21696656	ENSGALG00000009796	RPS6KC1
chr3	21838610	21841522	chr3	21828588	21840464	ENSGALG00000009814	NSL1
chr3	23691093	23718563	chr3	23653116	23805917	ENSGALG00000009915	EML4
chr3	24610136	24715051	chr3	24652522	24673906	ENSGALG00000039214
chr3	25187177	25191353	chr3	25051000	25202262	ENSGALG00000009932	THADA
chr3	25950293	25963195	chr3	25957358	25960417	ENSGALG00000023303	SIX2
chr3	25950293	25963195	chr3	25962852	25970265	ENSGALG00000034257
chr3	26403139	26411265	chr3	26395277	26573746	ENSGALG00000010000	PRKCE
chr3	31234228	31238934	chr3	31211699	31393401	ENSGALG00000010448	LTBP1
chr3	35810501	35855535	chr3	35850697	35856791	ENSGALG00000039143
chr3	35810501	35855535	chr3	35855432	35856382	ENSGALG00000030930
chr3	35810501	35855535	chr3	35835014	35850100	ENSGALG00000010748	EXO1
chr3	36079292	36491792	chr3	36304884	36305390	ENSGALG00000010773
chr3	36079292	36491792	chr3	36370287	36370382	ENSGALG00000026522
chr3	36079292	36491792	chr3	36011835	36216624	ENSGALG00000039772	RGS7
chr3	36079292	36491792	chr3	36362942	36480439	ENSGALG00000031427	FMN2
chr3	37358254	37360517	chr3	37306402	37666241	ENSGALG00000010812	RYR2
chr3	38987467	38990019	chr3	38978661	39103295	ENSGALG00000011013	PCNX2
chr3	40446986	40456392	chr3	40452230	40516338	ENSGALG00000011111	PGBD5
chr3	42899197	42929274	chr3	42718416	42955179	ENSGALG00000011473	RPS6KA2
chr3	43002844	43116785	chr3	43006397	43006455	ENSGALG00000025562	gga-mir-1767
chr3	43002844	43116785	chr3	43074402	43082303	ENSGALG00000011489	T
chr3	43002844	43116785	chr3	43011220	43031365	ENSGALG00000037628
chr3	43002844	43116785	chr3	42972131	43003469	ENSGALG00000020005	SFT2D1
chr3	45677279	45702375	chr3	45692280	45693269	ENSGALG00000011622
chr3	45677279	45702375	chr3	45625353	45679661	ENSGALG00000011621	IGF2R
chr3	46272645	46278445	chr3	46068391	46415545	ENSGALG00000012256	UTRN
chr3	46285726	46292977	chr3	46068391	46415545	ENSGALG00000012256	UTRN
chr3	46364762	46374375	chr3	46373183	46373266	ENSGALG00000025231	gga-mir-1734
chr3	46364762	46374375	chr3	46068391	46415545	ENSGALG00000012256	UTRN
chr3	50543227	50576077	chr3	50556700	50556885	ENSGALG00000027586	uc_338
chr3	51589051	51592131	chr3	51308257	51624319	ENSGALG00000013683	ARID1B
chr3	53209358	53232484	chr3	53199920	53216225	ENSGALG00000013813	NMBR
chr3	54415486	54430186	chr3	54374494	54535594	ENSGALG00000026981	NHSL1
chr3	55856128	55858459	chr3	55761946	55868963	ENSGALG00000013951	AHI1
chr3	58890591	58895019	chr3	58821365	59132416	ENSGALG00000037423	PTPRK
chr3	59207700	59210390	chr3	59149836	59227769	ENSGALG00000014821	THEMIS
chr3	59310270	59319923	chr3	59310755	59318563	ENSGALG00000030211	KIAA0408
chr3	61467827	61480892	chr3	61471807	61487638	ENSGALG00000014868	SERINC1
chr3	61900400	61938878	chr3	61930601	61938188	ENSGALG00000014873	GJA1
chr3	63341207	63568510	chr3	63447714	63449908	ENSGALG00000032296
chr3	63341207	63568510	chr3	63310703	63356810	ENSGALG00000014907	DCBLD1
chr3	63341207	63568510	chr3	63370819	63395620	ENSGALG00000014902
chr3	63341207	63568510	chr3	63404966	63414848	ENSGALG00000014900
chr3	63341207	63568510	chr3	63417275	63431679	ENSGALG00000014899	NUS1
chr3	63341207	63568510	chr3	63481716	63713128	ENSGALG00000029011	SLC35F1
chr3	63577097	63579364	chr3	63481716	63713128	ENSGALG00000029011	SLC35F1
chr3	64028779	64036542	chr3	64034688	64054970	ENSGALG00000014963	DSE
chr3	64738282	64809471	chr3	64739075	64934511	ENSGALG00000026594	HS3ST5
chr3	65619272	65666289	chr3	65619670	65629607	ENSGALG00000031892
chr3	66272850	66278422	chr3	66236786	66359681	ENSGALG00000015033	REV3L
chr3	66863443	66878063	chr3	66877458	66903951	ENSGALG00000015066	WASF1
chr3	67346187	67357286	chr3	67310247	67367204	ENSGALG00000015289	ARMC2
chr3	67346187	67357286	chr3	67286130	67405182	ENSGALG00000034897
chr3	80436187	80437901	chr3	80383288	80482931	ENSGALG00000041312
chr3	81085856	81098396	chr3	81091187	81188404	ENSGALG00000015908	COL12A1
chr3	81759421	81811891	chr3	81786488	81786597	ENSGALG00000028454	gga-mir-6687
chr3	81759421	81811891	chr3	81742698	81770034	ENSGALG00000015916	SLC17A5
chr3	81759421	81811891	chr3	81803398	81811037	ENSGALG00000015923	MTO1
chr3	81759421	81811891	chr3	81786722	81791548	ENSGALG00000015917	EEF1A1
chr3	81821443	81826094	chr3	81819650	81835862	ENSGALG00000015928
chr3	83208133	83222559	chr3	83178882	83358049	ENSGALG00000043584	COL19A1
chr3	83305039	83493190	chr3	83383540	83449168	ENSGALG00000016174	LMBRD1
chr3	83305039	83493190	chr3	83178882	83358049	ENSGALG00000043584	COL19A1
chr3	83305039	83493190	chr3	83488151	83529692	ENSGALG00000042237
chr3	83599066	83608082	chr3	83576272	83636038	ENSGALG00000030872
chr3	85165259	85186906	chr3	85185976	85333730	ENSGALG00000039997
chr3	85315889	85318413	chr3	85185976	85333730	ENSGALG00000039997
chr3	87819077	87827903	chr3	87806026	87878825	ENSGALG00000016294	HMGCLL1
chr3	88024231	88095432	chr3	88024634	88068395	ENSGALG00000016299	FAM83B
chr3	88701284	88707250	chr3	88695258	88712267	ENSGALG00000016321	ICK
chr3	90075961	90089800	chr3	90045842	90145281	ENSGALG00000033104
chr3	90171733	90175789	chr3	90162525	90533217	ENSGALG00000035230	CSMD1
chr3	91197201	91285592	chr3	91197941	91214895	ENSGALG00000022887	KBTBD11
chr3	91197201	91285592	chr3	91225080	91324009	ENSGALG00000016350	ARHGEF10
chr3	95343826	95383922	chr3	95368320	95368487	ENSGALG00000026867	uc_338
chr3	97292573	97371158	chr3	97355529	97355623	ENSGALG00000025374	gga-mir-1329
chr3	97292573	97371158	chr3	97288413	97342850	ENSGALG00000016445	NOL10
chr3	97292573	97371158	chr3	97348635	97364836	ENSGALG00000016446	ATP6V1C2
chr3	97292573	97371158	chr3	97364762	97381933	ENSGALG00000016447	PDIA6
chr3	99283192	99286607	chr3	99229770	99390173	ENSGALG00000042614
chr3	100049934	100066354	chr3	100023062	100076551	ENSGALG00000016463	FAM49A
chr3	100643073	100656044	chr3	100637696	100646358	ENSGALG00000016468
chr3	104117528	104208198	chr3	104104489	104434614	ENSGALG00000016495	KLHL29
chr3	104434786	104455706	chr3	104447300	104516627	ENSGALG00000037872	ATAD2B
chr3	104791454	104800365	chr3	104782783	104798907	ENSGALG00000016506	ZNF512
chr3	105255816	105271446	chr3	105234656	105318244	ENSGALG00000016531	ASXL2
chr3	105313771	105336340	chr3	105329202	105331505	ENSGALG00000041017
chr3	105313771	105336340	chr3	105332243	105343030	ENSGALG00000026973	KIF3C
chr3	105313771	105336340	chr3	105234656	105318244	ENSGALG00000016531	ASXL2
chr3	106299185	106332788	chr3	106289859	106341944	ENSGALG00000042308	FZD3
chr3	107604907	107635607	chr3	107634791	107643339	ENSGALG00000016651
chr3	107604907	107635607	chr3	107591833	107615178	ENSGALG00000016649	MTMR9
chr3	109615099	109639866	chr3	109538319	109811858	ENSGALG00000016705	SUPT3H
chr4	745011	759397	chr4	754194	756414	ENSGALG00000035311
chr4	1947329	1951713	chr4	1877762	2046754	ENSGALG00000004801	PHKA1
chr4	2083918	2144745	chr4	2116749	2123560	ENSGALG00000034383	TRMT2B
chr4	2083918	2144745	chr4	2125520	2126533	ENSGALG00000005052
chr4	2083918	2144745	chr4	2130910	2140083	ENSGALG00000005054	DKC1
chr4	2083918	2144745	chr4	2133165	2133411	ENSGALG00000027825	SNORD17
chr4	2083918	2144745	chr4	2133952	2134027	ENSGALG00000026063	SNORD83
chr4	2083918	2144745	chr4	2134399	2134532	ENSGALG00000017855	SNORA36
chr4	2083918	2144745	chr4	2135953	2136199	ENSGALG00000028910	SNORD17
chr4	2083918	2144745	chr4	2136702	2136777	ENSGALG00000025920	SNORD83
chr4	2083918	2144745	chr4	2137463	2137612	ENSGALG00000025669	SNORA56
chr4	2083918	2144745	chr4	2111300	2115466	ENSGALG00000005041	TMEM35A
chr4	2083918	2144745	chr4	2129516	2130582	ENSGALG00000027899
chr4	2083918	2144745	chr4	2140399	2155056	ENSGALG00000005071	MPP1
chr4	2083918	2144745	chr4	2094527	2108780	ENSGALG00000005038	CENPI
chr4	2392902	2395743	chr4	2369480	2402949	ENSGALG00000036322	MED12
chr4	3394178	3402879	chr4	3336057	3405347	ENSGALG00000006017	DOCK11
chr4	3701129	3707132	chr4	3613775	3713512	ENSGALG00000034250	HS6ST2
chr4	3907287	3922269	chr4	3865352	3986168	ENSGALG00000006087	GPC3
chr4	5849279	5850701	chr4	5837514	5995090	ENSGALG00000030791	DIAPH1
chr4	6785359	6820396	chr4	6599257	7006957	ENSGALG00000006851
chr4	8908208	8910110	chr4	8780389	8946013	ENSGALG00000007028
chr4	9330958	9355072	chr4	9323277	9336060	ENSGALG00000007110
chr4	9330958	9355072	chr4	9348246	9367092	ENSGALG00000007118
chr4	11866913	11885099	chr4	11861715	11920370	ENSGALG00000007608	ARHGEF9
chr4	12023344	12034749	chr4	11976831	12094695	ENSGALG00000007646
chr4	12376707	12402878	chr4	12362300	12383626	ENSGALG00000007748	SLC16A2
chr4	12376707	12402878	chr4	12395083	12408326	ENSGALG00000007750	RLIM
chr4	12990877	13001289	chr4	12987162	13001599	ENSGALG00000007936	PGK1
chr4	15519861	15553603	chr4	15355480	15586589	ENSGALG00000008442	TENM1
chr4	15922930	15939578	chr4	15808166	15949864	ENSGALG00000034109	GRIA3
chr4	15994149	16008911	chr4	15951627	16104547	ENSGALG00000037430
chr4	18727629	18732879	chr4	18725786	18728302	ENSGALG00000026830
chr4	23525739	23541202	chr4	23528317	23529595	ENSGALG00000009498	NPY1R
chr4	30097226	30163522	chr4	30016125	30129472	ENSGALG00000009865	RNF150
chr4	30097226	30163522	chr4	30154512	30165620	ENSGALG00000009868	ZNF330
chr4	30442871	30455917	chr4	30289661	30557052	ENSGALG00000009880	INPP4B
chr4	32172631	32206408	chr4	32158004	32187519	ENSGALG00000010013	EDNRA
chr4	32628012	32681647	chr4	32645803	32654427	ENSGALG00000043011
chr4	33994416	34026161	chr4	33933954	34029232	ENSGALG00000010103	FBXW7
chr4	34969424	34993894	chr4	34931809	34972640	ENSGALG00000040909	WRN
chr4	34969424	34993894	chr4	34979282	34983004	ENSGALG00000029992	SMIM18
chr4	34969424	34993894	chr4	34972920	34998173	ENSGALG00000010283	GTF2E2
chr4	38561563	38802729	chr4	38673144	38676022	ENSGALG00000010550	GIMD1
chr4	38561563	38802729	chr4	38677751	38708713	ENSGALG00000010553	AIMP1
chr4	38561563	38802729	chr4	38708916	38801610	ENSGALG00000010564	TBCK
chr4	39310754	39345029	chr4	39263250	39348109	ENSGALG00000034603
chr4	39687333	39735570	chr4	39713691	39752253	ENSGALG00000010628	ACSL1
chr4	47202618	47209870	chr4	47198237	47232926	ENSGALG00000043669
chr4	48091629	48428823	chr4	48307262	48698041	ENSGALG00000011319	ADGRL3
chr4	54265753	54497769	chr4	54290252	54295395	ENSGALG00000011881	CCNA2
chr4	54265753	54497769	chr4	54297692	54303109	ENSGALG00000011884	EXOSC9
chr4	54265753	54497769	chr4	54275609	54290011	ENSGALG00000011880	BBS7
chr4	54265753	54497769	chr4	54329226	54351750	ENSGALG00000011885	ANXA5
chr4	54265753	54497769	chr4	54427478	54447160	ENSGALG00000037740	GPR103
chr4	54265753	54497769	chr4	54235518	54274712	ENSGALG00000011875	TRPC3
chr4	57293773	57417604	chr4	57097275	57432432	ENSGALG00000012044
chr4	57540128	57549496	chr4	57543611	57548315	ENSGALG00000012076	TIFA
chr4	59682271	59684623	chr4	59638172	60050301	ENSGALG00000043713
chr4	60082909	60092299	chr4	60076754	60165897	ENSGALG00000012222	RAP1GDS1
chr4	60290113	60291360	chr4	60278552	60297364	ENSGALG00000042112	EIF4E
chr4	61306408	61309624	chr4	61299875	61321939	ENSGALG00000012311	UBE2D3
chr4	61351082	61361467	chr4	61344749	61359664	ENSGALG00000012319
chr4	65625469	65658357	chr4	65598124	65625791	ENSGALG00000013907	KDR
chr4	68762927	68766131	chr4	68757239	68780483	ENSGALG00000031415
chr4	70711070	70725830	chr4	70658678	70767342	ENSGALG00000041373	ARAP2
chr4	74861039	75029083	chr4	74886113	74890758	ENSGALG00000040208
chr4	74861039	75029083	chr4	74924347	74979186	ENSGALG00000033470	ADGRA3
chr4	75556143	75803630	chr4	75581203	75581311	ENSGALG00000018327	gga-mir-218-1
chr4	75556143	75803630	chr4	75766896	75776592	ENSGALG00000043073
chr4	75556143	75803630	chr4	75487239	75766552	ENSGALG00000041121	SLIT2
chr4	77208763	77291661	chr4	77208280	77222604	ENSGALG00000014509	BST1
chr4	77208763	77291661	chr4	77225988	77259473	ENSGALG00000014510	FBXL5
chr4	77208763	77291661	chr4	77261661	77306093	ENSGALG00000014514	CC2D2A
chr4	80750593	81025864	chr4	80580328	81104973	ENSGALG00000015554	SORCS2
chr4	83442285	83451166	chr4	83427346	83463417	ENSGALG00000015688	MXD4
chr4	84203503	84215216	chr4	84192673	84204667	ENSGALG00000036520
chr4	85237548	85467309	chr4	85212799	85346817	ENSGALG00000039942	CTBP1
chr4	85783759	85785955	chr4	85648812	85814057	ENSGALG00000037525	FGFRL1
chr4	87723909	87899961	chr4	87856254	87862050	ENSGALG00000037592
chr5	186710	198550	chr5	183511	218679	ENSGALG00000041253	MYRF
chr5	2605407	3950698	chr5	2755345	2755454	ENSGALG00000026649
chr5	2605407	3950698	chr5	2799349	2800941	ENSGALG00000036354
chr5	2605407	3950698	chr5	2903331	2904506	ENSGALG00000003660	FANCF
chr5	2605407	3950698	chr5	3016548	3020336	ENSGALG00000003648	SVIP
chr5	2605407	3950698	chr5	3463976	3465700	ENSGALG00000023904	FIBIN
chr5	2605407	3950698	chr5	3464454	3464636	ENSGALG00000043114
chr5	2605407	3950698	chr5	3672786	3685304	ENSGALG00000012170	LIN7B
chr5	2605407	3950698	chr5	3688041	3688365	ENSGALG00000028040	7SK
chr5	2605407	3950698	chr5	3715630	3716469	ENSGALG00000012163	BDNF
chr5	2605407	3950698	chr5	3817703	3817795	ENSGALG00000025446	gga-mir-1760
chr5	2605407	3950698	chr5	2699425	2749644	ENSGALG00000003748	ANO5
chr5	2605407	3950698	chr5	2768650	2770027	ENSGALG00000035214
chr5	2605407	3950698	chr5	2770261	2798917	ENSGALG00000039254	SLC17A6
chr5	2605407	3950698	chr5	2933411	3012233	ENSGALG00000003655	GAS2
chr5	2605407	3950698	chr5	3366478	3381893	ENSGALG00000013304	SLC5A12
chr5	2605407	3950698	chr5	3484747	3518031	ENSGALG00000013297	BBOX1
chr5	2605407	3950698	chr5	3585655	3599209	ENSGALG00000012194
chr5	2605407	3950698	chr5	3605922	3668629	ENSGALG00000040834	LGR4
chr5	2605407	3950698	chr5	3836014	3878370	ENSGALG00000012160	KIF18A
chr5	2605407	3950698	chr5	2674449	2831843	ENSGALG00000033921
chr5	2605407	3950698	chr5	3237323	3358041	ENSGALG00000013311	ANO3
chr5	2605407	3950698	chr5	3879138	3985663	ENSGALG00000012153	METTL15
chr5	2605407	3950698	chr5	3928717	3933286	ENSGALG00000029231
chr5	2605407	3950698	chr5	3138141	3438596	ENSGALG00000037858
chr5	5684251	5937037	chr5	5794803	5804143	ENSGALG00000022206
chr5	7802998	7806173	chr5	7745139	7884786	ENSGALG00000005415	TEAD1
chr5	9379025	9382848	chr5	9365314	9396636	ENSGALG00000005807	IPO7
chr5	9408660	9415063	chr5	9410536	9418217	ENSGALG00000005815	TMEM41B
chr5	10850120	10858581	chr5	10727867	11068252	ENSGALG00000033055
chr5	10950491	10956538	chr5	10727867	11068252	ENSGALG00000033055
chr5	12681922	12701528	chr5	12685002	12717134	ENSGALG00000006368	PTPN5
chr5	12779255	12852616	chr5	12815266	12882844	ENSGALG00000006382	PTPRJ
chr5	14007236	14019941	chr5	13998219	14009090	ENSGALG00000006561	MRPL23
chr5	14007236	14019941	chr5	14010254	14044529	ENSGALG00000006572	TNNT3
chr5	14061658	14143204	chr5	14094429	14098832	ENSGALG00000006591	TNNI2
chr5	14061658	14143204	chr5	14108059	14112076	ENSGALG00000006602	SYT8
chr5	14061658	14143204	chr5	14113198	14118876	ENSGALG00000006608
chr5	14061658	14143204	chr5	14123783	14134951	ENSGALG00000006613	CTSD
chr5	14061658	14143204	chr5	14140919	14147360	ENSGALG00000031657	IFITM10
chr5	14061658	14143204	chr5	14053799	14092883	ENSGALG00000006583	LSP1
chr5	16157154	16173023	chr5	16163459	16171697	ENSGALG00000006904	RNH1
chr5	16392248	16392687	chr5	16375981	16504146	ENSGALG00000029533	LRP5
chr5	17829915	17905149	chr5	17837266	17884273	ENSGALG00000035774	PPFIA1
chr5	17829915	17905149	chr5	17890386	17910730	ENSGALG00000007700	CTTN
chr5	18283348	18403000	chr5	18302800	18315370	ENSGALG00000040415
chr5	18283348	18403000	chr5	18401703	18408406	ENSGALG00000029892	LMO2
chr5	18283348	18403000	chr5	18365005	18368679	ENSGALG00000040371	CD59
chr5	18283348	18403000	chr5	18373816	18392413	ENSGALG00000034029	FBXO3
chr5	18283348	18403000	chr5	18394812	18401526	ENSGALG00000032565
chr5	18283348	18403000	chr5	18320524	18359609	ENSGALG00000039191
chr5	20462827	20482702	chr5	20337243	20498558	ENSGALG00000034254
chr5	23083285	23145782	chr5	23106648	23106757	ENSGALG00000027519	gga-mir-6603
chr5	23083285	23145782	chr5	23115970	23143954	ENSGALG00000038059	LXR
chr5	23083285	23145782	chr5	23143994	23152907	ENSGALG00000008211	ACP2
chr5	23083285	23145782	chr5	23048402	23104246	ENSGALG00000008181	MADD
chr5	23225056	23241986	chr5	23204929	23293797	ENSGALG00000008255	C11orf49
chr5	24943766	24947357	chr5	24921251	24960510	ENSGALG00000008631	TYRO3
chr5	25953285	25986204	chr5	25967888	25978284	ENSGALG00000009185	ROM1
chr5	25953285	25986204	chr5	25985643	26032191	ENSGALG00000009249	UBR1
chr5	26420069	26524565	chr5	26388078	26421842	ENSGALG00000009332	RBM25
chr5	26420069	26524565	chr5	26425311	26448293	ENSGALG00000009338	ZFYVE1
chr5	26420069	26524565	chr5	26454626	26467002	ENSGALG00000009345
chr5	26420069	26524565	chr5	26488837	26646463	ENSGALG00000009352	DPF3
chr5	28568691	28578486	chr5	28406954	28747300	ENSGALG00000009491	RAD51B
chr5	31392840	31628513	chr5	31398861	31399048	ENSGALG00000027404	uc_338
chr5	31392840	31628513	chr5	31460498	31460577	ENSGALG00000025344	gga-mir-1718
chr5	31392840	31628513	chr5	31240857	31409344	ENSGALG00000039118	Meis2a.1
chr5	31392840	31628513	chr5	31454003	31569444	ENSGALG00000009801	C5H15ORF41
chr5	33302685	33311415	chr5	33213001	33402976	ENSGALG00000040706
chr5	34344178	34357766	chr5	34343811	34360277	ENSGALG00000009936	AP4S1
chr5	34344178	34357766	chr5	34291933	34344413	ENSGALG00000040464	STRN3
chr5	35634347	35671223	chr5	35531377	35714444	ENSGALG00000029022
chr5	36211317	36221828	chr5	36204081	36213813	ENSGALG00000010060	PSMA6
chr5	38199834	38210480	chr5	38205830	38228340	ENSGALG00000010314	NEK9
chr5	39704118	39722140	chr5	39613134	39992277	ENSGALG00000010518	NRXN3
chr5	42309492	42533644	chr5	42379095	42379728	ENSGALG00000030682
chr5	42309492	42533644	chr5	42529951	42597312	ENSGALG00000031515
chr5	42309492	42533644	chr5	42290092	42434272	ENSGALG00000043442
chr5	42967890	43016304	chr5	43004020	43007116	ENSGALG00000034832
chr5	42967890	43016304	chr5	43008769	43039945	ENSGALG00000010598	KCNK10
chr5	44097192	44103440	chr5	44037410	44157611	ENSGALG00000010680	TTC7B
chr5	45544261	45895690	chr5	45586817	45596493	ENSGALG00000020391	SERPINA10
chr5	45544261	45895690	chr5	45639765	45645089	ENSGALG00000023070	SERPINA1
chr5	45544261	45895690	chr5	45652317	45656876	ENSGALG00000020390
chr5	45544261	45895690	chr5	45685172	45688958	ENSGALG00000020388
chr5	45544261	45895690	chr5	45795960	45797259	ENSGALG00000010974	GSC
chr5	45544261	45895690	chr5	45522170	45579629	ENSGALG00000010950	PPP4R4
chr5	45544261	45895690	chr5	45611921	45622004	ENSGALG00000010969	SERPINA4
chr5	45544261	45895690	chr5	45699897	45765284	ENSGALG00000028598	SERPINA12
chr5	50012059	50067079	chr5	49992040	50076434	ENSGALG00000011432	CDC42BPB
chr5	50387565	50400224	chr5	50400209	50407920	ENSGALG00000011511	CKB
chr5	54312566	54338745	chr5	54309332	54341038	ENSGALG00000011893	SLC38A6
chr5	58930955	58932774	chr5	58927535	58932307	ENSGALG00000012466	FKBP3
chr5	58945309	58957510	chr5	58951614	58962970	ENSGALG00000034773
chr5	58945309	58957510	chr5	58938717	58950942	ENSGALG00000012468
chr6	1721827	1728789	chr6	1638930	1943696	ENSGALG00000037366	GRID1
chr6	2601502	2687542	chr6	2607718	2614857	ENSGALG00000002015	SNCG
chr6	2601502	2687542	chr6	2632557	2633321	ENSGALG00000038829
chr6	2601502	2687542	chr6	2663996	2664062	ENSGALG00000025435	gga-mir-1579
chr6	2601502	2687542	chr6	2633619	2663716	ENSGALG00000034735
chr6	2601502	2687542	chr6	2684815	2703227	ENSGALG00000028439	FAM35A
chr6	2601502	2687542	chr6	2620729	2623059	ENSGALG00000030461	ADIRF
chr6	7015921	7019031	chr6	6694536	7131100	ENSGALG00000002845	CTNNA3
chr6	7193409	7199665	chr6	7171521	7297039	ENSGALG00000031535
chr6	8175316	8183510	chr6	8157125	8275706	ENSGALG00000002980	RTKN2
chr6	9271953	9282023	chr6	9279253	9279581	ENSGALG00000033253
chr6	9271953	9282023	chr6	9269160	9274540	ENSGALG00000041719
chr6	9359380	9400555	chr6	9399004	9403529	ENSGALG00000003533
chr6	9359380	9400555	chr6	9344755	9360945	ENSGALG00000003308	ERLIN1
chr6	9359380	9400555	chr6	9370349	9398734	ENSGALG00000003526	TUBGCP2
chr6	10852519	10860848	chr6	10852109	10868069	ENSGALG00000021039	HKDC1
chr6	10888833	10915675	chr6	10882585	10907638	ENSGALG00000004222	HK1
chr6	10888833	10915675	chr6	10910592	10916775	ENSGALG00000004248	TACR2
chr6	11335680	11342505	chr6	11260831	11349950	ENSGALG00000004355	MCU
chr6	12137378	12166624	chr6	12122122	12223531	ENSGALG00000026864	ZCCHC24
chr6	13619651	13622737	chr6	13362771	13799990	ENSGALG00000004980	KCNMA1
chr6	14927767	14932285	chr6	14916880	14938836	ENSGALG00000005017	DUSP13
chr6	15119224	15132962	chr6	15100448	15373532	ENSGALG00000005057	ADK
chr6	15267313	15504099	chr6	15368946	15370905	ENSGALG00000033937
chr6	15267313	15504099	chr6	15373749	15390453	ENSGALG00000005070	AP3M1
chr6	15267313	15504099	chr6	15394778	15448303	ENSGALG00000005079	VCL
chr6	15267313	15504099	chr6	15493644	15501817	ENSGALG00000005086	PLAU
chr6	15267313	15504099	chr6	15100448	15373532	ENSGALG00000005057	ADK
chr6	15901392	15927002	chr6	15918353	15920676	ENSGALG00000028809	CHCHD1
chr6	15901392	15927002	chr6	15898939	15913188	ENSGALG00000005156
chr6	16485154	16521981	chr6	16449298	16486297	ENSGALG00000005422	PDLIM1
chr6	16485154	16521981	chr6	16489304	16504200	ENSGALG00000005451	HELLS
chr6	17137207	17144773	chr6	17099350	17178107	ENSGALG00000005689	Pax-2
chr6	17578500	17594063	chr6	17575972	17595441	ENSGALG00000005795	CYP2C23a
chr6	17793373	17832588	chr6	17786239	17817301	ENSGALG00000005914	FAM21A
chr6	17991887	17999078	chr6	17985127	17999587	ENSGALG00000005978	RBP3
chr6	18927710	19024595	chr6	19022376	19033686	ENSGALG00000041346	CXCL12
chr6	21034110	21054011	chr6	21030538	21037067	ENSGALG00000006955	CCNJ
chr6	22063542	22073106	chr6	22045516	22066970	ENSGALG00000007304
chr6	22063542	22073106	chr6	22069105	22082690	ENSGALG00000007395	ABCC2
chr6	22565655	22620350	chr6	22534973	22647798	ENSGALG00000007658	C10orf76
chr6	25146360	25186683	chr6	25131956	25417009	ENSGALG00000008465	SORCS1
chr6	25205800	25222766	chr6	25131956	25417009	ENSGALG00000008465	SORCS1
chr6	25769431	25786033	chr6	25742152	25827920	ENSGALG00000008542	ADD3
chr6	28415795	28429997	chr6	28169763	28585657	ENSGALG00000009152	ATRNL1
chr6	30128811	30140438	chr6	30062098	30218048	ENSGALG00000009403	GRK5
chr6	31851771	31900895	chr6	31900240	31917647	ENSGALG00000009704	CHST15
chr6	31851771	31900895	chr6	31798032	31863190	ENSGALG00000009693	CPXM2
chr6	33086592	33097625	chr6	32938446	33212336	ENSGALG00000042259	DOCK1
chr7	2685668	2687389	chr7	2684735	2686541	ENSGALG00000002847
chr7	4229616	4235913	chr7	4211635	4254770	ENSGALG00000003484	BARD1
chr7	4707178	4748727	chr7	4682652	4717918	ENSGALG00000003862
chr7	5978409	5984348	chr7	5973865	5983496	ENSGALG00000004272	ASB1
chr7	6154173	6182641	chr7	6127472	6157943	ENSGALG00000004274	TWIST2
chr7	7601110	8266234	chr7	7860996	7863403	ENSGALG00000043484
chr7	7601110	8266234	chr7	7918157	7919078	ENSGALG00000030635
chr7	7601110	8266234	chr7	8149374	8157458	ENSGALG00000025884	NABP1
chr7	7601110	8266234	chr7	7920234	7940268	ENSGALG00000007651	STAT1
chr7	7601110	8266234	chr7	7944895	7982493	ENSGALG00000033087	STAT4
chr7	7601110	8266234	chr7	8014556	8105794	ENSGALG00000007712	MYO1B
chr7	7601110	8266234	chr7	8205753	8213176	ENSGALG00000028174	SDPR
chr7	7601110	8266234	chr7	7863678	7916149	ENSGALG00000030419	GLS
chr7	7601110	8266234	chr7	8227374	8335630	ENSGALG00000007759	TMEFF2
chr7	9364870	9441580	chr7	9273897	9443440	ENSGALG00000033329
chr7	9739820	9760119	chr7	9683028	9793346	ENSGALG00000007841	DNAH7
chr7	11013373	11080971	chr7	11045877	11050906	ENSGALG00000008136	C7H2ORF69
chr7	11013373	11080971	chr7	11063230	11067765	ENSGALG00000031070
chr7	11013373	11080971	chr7	11057662	11063068	ENSGALG00000008145	TYW5
chr7	11141240	11145342	chr7	11129714	11221777	ENSGALG00000008152	SPATS2L
chr7	12639956	12641391	chr7	12629321	12643088	ENSGALG00000008606	NDUFS1
chr7	14172466	14183037	chr7	14159352	14200241	ENSGALG00000008896	PPP1R1C
chr7	15303388	15338763	chr7	15274889	15367306	ENSGALG00000032550
chr7	16780539	16787591	chr7	16783789	16788799	ENSGALG00000031237
chr7	16780539	16787591	chr7	16782707	16862730	ENSGALG00000009293	CHN1
chr7	18419862	18438621	chr7	18424887	18536636	ENSGALG00000009602	MYO3B
chr7	21200391	21202283	chr7	21188928	21226178	ENSGALG00000011099	FAP
chr7	21559510	21728683	chr7	21561642	21563970	ENSGALG00000041007
chr7	21559510	21728683	chr7	21566139	21593731	ENSGALG00000011131	TANK
chr7	22600266	22705858	chr7	22598035	22606956	ENSGALG00000011393	ZNF142
chr7	22600266	22705858	chr7	22660693	22665961	ENSGALG00000037286	VIL1
chr7	22600266	22705858	chr7	22669440	22671993	ENSGALG00000027768	CTDSP1
chr7	22600266	22705858	chr7	22670548	22670616	ENSGALG00000028051
chr7	22600266	22705858	chr7	22687138	22690678	ENSGALG00000011436	TMBIM1
chr7	22600266	22705858	chr7	22692279	22696772	ENSGALG00000011445	AAMP
chr7	22600266	22705858	chr7	22607784	22613295	ENSGALG00000026687	PLCD4
chr7	22600266	22705858	chr7	22615902	22627511	ENSGALG00000011402	RQCD1
chr7	22600266	22705858	chr7	22627702	22655041	ENSGALG00000011427	USP37
chr7	22600266	22705858	chr7	22682686	22692059	ENSGALG00000022166	PNKD
chr7	22600266	22705858	chr7	22696571	22713891	ENSGALG00000011452	ARPC2
chr7	22600266	22705858	chr7	22674385	22678942	ENSGALG00000011434	SLC11A1
chr7	23796557	23817059	chr7	23809924	23893673	ENSGALG00000011541	BIN1
chr7	24661877	24681183	chr7	24545119	24814619	ENSGALG00000011577	CNTNAP5
chr7	25447522	25457365	chr7	25443913	25448325	ENSGALG00000011593	TMEM177
chr7	26361874	26408234	chr7	26398352	26403762	ENSGALG00000011652	TSN
chr7	26361874	26408234	chr7	26394169	26397978	ENSGALG00000011650	NIFK
chr7	26361874	26408234	chr7	26234588	26376380	ENSGALG00000011645	CLASP1
chr7	26416412	26436135	chr7	26410448	26422731	ENSGALG00000026460
chr7	27807053	27818093	chr7	27566419	28008798	ENSGALG00000011744
chr7	28117254	28122541	chr7	28102696	28133209	ENSGALG00000011813
chr7	28568577	28575675	chr7	28555698	28573498	ENSGALG00000012117	STEAP3
chr7	29421292	29478536	chr7	29342320	29524384	ENSGALG00000012156	DPP10
chr7	30384476	30391780	chr7	30391778	30481854	ENSGALG00000012187
chr7	31833525	31916027	chr7	31820106	31850405	ENSGALG00000032327
chr7	33995807	34016201	chr7	33899471	34024372	ENSGALG00000041782
chr7	35014795	35028897	chr7	35028709	35060292	ENSGALG00000028759	LYPD6B
chr7	35014795	35028897	chr7	34961029	35028755	ENSGALG00000012462	KIF5C
chr7	35611921	35618013	chr7	35595700	35615923	ENSGALG00000012513	STAM2
chr8	632463	1132843	chr8	823435	828022	ENSGALG00000032867
chr8	632463	1132843	chr8	828149	965393	ENSGALG00000031122	NTNG1
chr8	632463	1132843	chr8	992070	1140063	ENSGALG00000039327	VAV3
chr8	1210309	1308265	chr8	1236602	1237579	ENSGALG00000040560
chr8	1210309	1308265	chr8	1248936	1249406	ENSGALG00000041097
chr8	1210309	1308265	chr8	1252114	1256564	ENSGALG00000001972	PRPF38B
chr8	1210309	1308265	chr8	1214521	1235188	ENSGALG00000001951	FAM102B
chr8	1210309	1308265	chr8	1239574	1245232	ENSGALG00000001959	HENMT1
chr8	1210309	1308265	chr8	1260011	1267471	ENSGALG00000001983	FNDC7
chr8	1210309	1308265	chr8	1270643	1295450	ENSGALG00000002001	STXBP3
chr8	1389138	1422303	chr8	1371788	1431564	ENSGALG00000002145	CAMSAP2
chr8	3791857	3882205	chr8	3792799	3798695	ENSGALG00000002667	OLFML2B
chr8	3791857	3882205	chr8	3807434	3813304	ENSGALG00000037852	HSD17B7
chr8	3791857	3882205	chr8	3820823	3820925	ENSGALG00000025241	gga-mir-1801
chr8	3791857	3882205	chr8	3823063	3827259	ENSGALG00000002725	UAP1
chr8	3791857	3882205	chr8	3843470	3844574	ENSGALG00000029245	C1orf111
chr8	3791857	3882205	chr8	3845086	3848370	ENSGALG00000040927
chr8	3791857	3882205	chr8	3813929	3819587	ENSGALG00000039322	DDR2
chr8	3791857	3882205	chr8	3827710	3841196	ENSGALG00000002734	UHMK1
chr8	3791857	3882205	chr8	3842495	3871870	ENSGALG00000036871
chr8	6049800	6075147	chr8	6038908	6068762	ENSGALG00000003955
chr8	6413838	6414236	chr8	6315603	6425139	ENSGALG00000004273	RALGPS2
chr8	8571327	8581007	chr8	8459024	8650667	ENSGALG00000034943
chr8	12544930	12558789	chr8	12555652	12570805	ENSGALG00000034994
chr8	13609095	13662177	chr8	13620637	13671273	ENSGALG00000005683	ARHGAP29
chr8	15087556	15148918	chr8	15100381	15102151	ENSGALG00000042138
chr8	15087556	15148918	chr8	15109699	15111562	ENSGALG00000037719
chr8	15087556	15148918	chr8	15145067	15151080	ENSGALG00000006167	LRRC8B
chr8	15087556	15148918	chr8	15113398	15127331	ENSGALG00000006170	LRRC8C
chr8	16500913	16573546	chr8	16516612	16516690	ENSGALG00000025211	gga-mir-1589
chr8	16500913	16573546	chr8	16515736	16534895	ENSGALG00000008763	SSX2IP
chr8	16500913	16573546	chr8	16539918	16600128	ENSGALG00000001863	VTG2
chr8	17593015	17611840	chr8	17407355	17789217	ENSGALG00000036789	LPHN2
chr8	18907604	18910916	chr8	18894852	18916774	ENSGALG00000008902	GIPC2
chr8	19345816	19376929	chr8	19311550	19378104	ENSGALG00000009021	ST6GALNAC5
chr8	22668018	22840187	chr8	22766540	22766647	ENSGALG00000025458	gga-mir-1809
chr8	22668018	22840187	chr8	22688088	22709070	ENSGALG00000010494	SLC5A9
chr8	22668018	22840187	chr8	22704214	22754176	ENSGALG00000010502	SPATA6
chr8	22668018	22840187	chr8	22774073	23612126	ENSGALG00000036909	AGBL4
chr8	23091364	23111651	chr8	23084517	23113939	ENSGALG00000010505	BEND5
chr8	23091364	23111651	chr8	22774073	23612126	ENSGALG00000036909	AGBL4
chr8	24646531	24655766	chr8	24634400	24653942	ENSGALG00000021869	PODN
chr8	25078651	25110649	chr8	24983593	25156087	ENSGALG00000010721	GLIS1
chr8	25177189	25218082	chr8	25184326	25189194	ENSGALG00000010736	DIO1
chr8	25177189	25218082	chr8	25189263	25192699	ENSGALG00000038608	HSPB11
chr8	25177189	25218082	chr8	25193186	25198474	ENSGALG00000010743	LRRC42
chr8	25177189	25218082	chr8	25201224	25204045	ENSGALG00000020647	LDLRAD1
chr8	25177189	25218082	chr8	25215563	25220131	ENSGALG00000010749	TCEANC2
chr8	25177189	25218082	chr8	25179114	25184305	ENSGALG00000010740	YIPF1
chr8	25177189	25218082	chr8	25206376	25215979	ENSGALG00000010746	TMEM59
chr8	25177189	25218082	chr8	25163757	25179731	ENSGALG00000031606	NDC1
chr8	26587103	26589143	chr8	26429535	26708604	ENSGALG00000010879	FGGY
chr8	28303149	28310268	chr8	28300111	28351163	ENSGALG00000011031	JAK1
chr8	28501196	28515153	chr8	28503023	28503696	ENSGALG00000033820
chr9	557790	563546	chr9	557105	617202	ENSGALG00000040889	ARMC8
chr9	707791	713189	chr9	709254	743544	ENSGALG00000037238	PCCB
chr9	992422	1002433	chr9	970024	1043632	ENSGALG00000038730	GIGYF2
chr9	2667005	2673798	chr9	2659473	2676603	ENSGALG00000038964
chr9	3421806	3489135	chr9	3427461	3430996	ENSGALG00000006714	CCDC61
chr9	3421806	3489135	chr9	3445251	3450856	ENSGALG00000031071
chr9	3421806	3489135	chr9	3421019	3426509	ENSGALG00000029152	IMP4
chr9	3421806	3489135	chr9	3461845	3516076	ENSGALG00000006704	VPS8
chr9	3864617	3885549	chr9	3876189	3885687	ENSGALG00000040037
chr9	5154414	5163107	chr9	5153144	5158994	ENSGALG00000005675	PTTG1IP
chr9	5154414	5163107	chr9	5161645	5176510	ENSGALG00000005667	UBE2G2
chr9	5154414	5163107	chr9	5159259	5161419	ENSGALG00000032783	SUMO3
chr9	6145238	6267800	chr9	6212445	6381940	ENSGALG00000037387	CLSTN2
chr9	6372062	6443903	chr9	6425974	6431439	ENSGALG00000005286	TRIM42
chr9	6372062	6443903	chr9	6212445	6381940	ENSGALG00000037387	CLSTN2
chr9	6508479	6646066	chr9	6576886	6663551	ENSGALG00000032053	SPSB4
chr9	8235881	8248482	chr9	8234403	8237443	ENSGALG00000041945
chr9	8977287	8979223	chr9	8978313	8992227	ENSGALG00000035425
chr9	9957397	9973735	chr9	9938711	10044440	ENSGALG00000002958	DNER
chr9	10218490	10221243	chr9	10213811	10256744	ENSGALG00000002850	RASA2
chr9	10663039	10666501	chr9	10631746	10674055	ENSGALG00000002612	U2SURP
chr9	12681878	12702481	chr9	12679286	12696726	ENSGALG00000006976
chr9	13126687	13132987	chr9	13108724	13142104	ENSGALG00000020827	ATP13A4
chr9	14097479	14102690	chr9	14094741	14157437	ENSGALG00000007324	TP63
chr9	15037413	15054308	chr9	15036745	15037618	ENSGALG00000032657
chr9	15037413	15054308	chr9	15052884	15055766	ENSGALG00000007536
chr9	15373420	15468807	chr9	15376568	15380585	ENSGALG00000043329	PTMA
chr9	15373420	15468807	chr9	15417806	15431439	ENSGALG00000007752	COPS7B
chr9	15373420	15468807	chr9	15387344	15417542	ENSGALG00000033062	PDE6D
chr9	15373420	15468807	chr9	15449856	15613805	ENSGALG00000007767	DIS3L2
chr9	22573535	22586148	chr9	22568320	22583670	ENSGALG00000009654	MLF1
chr10	1148626	1166459	chr10	1141801	1231989	ENSGALG00000030812	CSNK1G1
chr10	1241911	1242105	chr10	1235256	1247373	ENSGALG00000002189	SNX1
chr10	1552057	1552810	chr10	1545233	1555575	ENSGALG00000043828	HEXA
chr10	3823785	3835002	chr10	3814181	3850001	ENSGALG00000003336	DAPK2
chr10	3976509	4045464	chr10	3979108	3998647	ENSGALG00000003427	USP3
chr10	3976509	4045464	chr10	4027277	4045255	ENSGALG00000003456	CA12
chr10	5244380	5334883	chr10	5330896	5335922	ENSGALG00000003793	GTF2A2
chr10	5244380	5334883	chr10	5251726	5310724	ENSGALG00000043770
chr10	5244380	5334883	chr10	5315975	5326707	ENSGALG00000003788	BNIP2
chr10	6083783	6117901	chr10	5963381	6117896	ENSGALG00000042552	TJP1
chr10	6265027	6421371	chr10	6291443	6524226	ENSGALG00000004087	THSD4
chr10	6615248	6674588	chr10	6654750	6665773	ENSGALG00000004103	FAM81A
chr10	6615248	6674588	chr10	6597145	6637179	ENSGALG00000004096	CHRNA7
chr10	6615248	6674588	chr10	6672861	6750075	ENSGALG00000004150	MYO1E
chr10	7019266	7077940	chr10	7007996	7035035	ENSGALG00000004261	AQP9
chr10	7019266	7077940	chr10	7044460	7260351	ENSGALG00000004270	ALDH1A2
chr10	7992522	8072790	chr10	8002446	8011767	ENSGALG00000032858	RSL24D1
chr10	7992522	8072790	chr10	7968909	7999976	ENSGALG00000004435	RAB27A
chr10	8366026	8374562	chr10	8304412	8398284	ENSGALG00000004545	WDR72
chr10	11341632	11547718	chr10	11407195	11450747	ENSGALG00000006045	SH3GL3
chr10	11341632	11547718	chr10	11431047	11441896	ENSGALG00000035183
chr10	11341632	11547718	chr10	11457278	11468961	ENSGALG00000006083
chr10	11341632	11547718	chr10	11480629	11655680	ENSGALG00000006104	ADAMTSL3
chr10	14432370	14437231	chr10	14345761	14449031	ENSGALG00000006871	SLCO3A1
chr10	14517586	14519406	chr10	14510826	14534985	ENSGALG00000006882	ST8SIA2
chr10	16878077	16883085	chr10	16877250	16897766	ENSGALG00000007048	SYNM
chr10	17266000	17270117	chr10	17119378	17280787	ENSGALG00000038688	ADAMTS17
chr10	17291525	17314406	chr10	17297468	17341030	ENSGALG00000014624	CERS3
chr10	17318592	17326559	chr10	17297468	17341030	ENSGALG00000014624	CERS3
chr10	17333542	17346322	chr10	17341723	17351527	ENSGALG00000007112	LINS1
chr10	17333542	17346322	chr10	17297468	17341030	ENSGALG00000014624	CERS3
chr10	17775699	17776634	chr10	17774363	17778353	ENSGALG00000021027	PDCD7
chr10	18179708	18205832	chr10	18175413	18191577	ENSGALG00000007615	RAB11A
chr10	18179708	18205832	chr10	18196135	18384396	ENSGALG00000007631	MEGF11
chr10	18368265	18371214	chr10	18196135	18384396	ENSGALG00000007631	MEGF11
chr10	18858586	18861463	chr10	18812337	18872532	ENSGALG00000035701	SMAD3
chr10	18979513	18982296	chr10	18970665	19082525	ENSGALG00000007930	MAP2K5
chr10	19237086	19259327	chr10	19231702	19258499	ENSGALG00000008043	CORO2B
chr10	19364794	19371970	chr10	19360374	19378165	ENSGALG00000008095	KIF23
chr10	19421141	19501878	chr10	19470373	19471633	ENSGALG00000038165
chr10	19862709	19909641	chr10	19844203	19865420	ENSGALG00000008208	CASC4
chr10	19862709	19909641	chr10	19886093	20028301	ENSGALG00000027501	ANPEP
chr11	458952	466120	chr11	452086	472197	ENSGALG00000031718	CSNK2A2
chr11	1038857	1065759	chr11	1039643	1046923	ENSGALG00000001702	EXOC3L1
chr11	1038857	1065759	chr11	1060300	1068759	ENSGALG00000030220	ELMO3
chr11	1038857	1065759	chr11	1047693	1059631	ENSGALG00000001722	E2F4
chr11	1959687	1961086	chr11	1951910	1959844	ENSGALG00000002775	FA2H
chr11	1959687	1961086	chr11	1960586	2009093	ENSGALG00000002798	WDR59
chr11	4962435	4965379	chr11	4752497	4974830	ENSGALG00000041036	FTO
chr11	7859007	7867722	chr11	7701484	7916741	ENSGALG00000004049	ITFG1
chr11	7859007	7867722	chr11	7859581	7880632	ENSGALG00000033338	GPT2
chr11	8959702	8971719	chr11	8922484	8973078	ENSGALG00000035602	ZNF536
chr11	10764607	10770327	chr11	10629242	10799049	ENSGALG00000004903	CHST8
chr11	11423669	11510295	chr11	11444091	11445695	ENSGALG00000005146	PDP2
chr11	11423669	11510295	chr11	11454156	11462000	ENSGALG00000033720	CA7
chr11	11423669	11510295	chr11	11478840	11478935	ENSGALG00000043780	gga-mir-1634-1
chr11	11423669	11510295	chr11	11491717	11491812	ENSGALG00000025327
chr11	11423669	11510295	chr11	11493671	11499503	ENSGALG00000005214
chr11	11423669	11510295	chr11	11466188	11491415	ENSGALG00000038957	NAE1
chr11	11423669	11510295	chr11	11500159	11506762	ENSGALG00000030100
chr11	11423669	11510295	chr11	11508086	11535355	ENSGALG00000005241	DYNC1LI2
chr11	12282002	12285443	chr11	12275000	12354154	ENSGALG00000039985	CDH11
chr11	14279428	14348102	chr11	14260943	14381632	ENSGALG00000005377
chr11	15822361	15823421	chr11	15750288	15870668	ENSGALG00000038494	CMIP
chr11	16025151	16033485	chr11	16021154	16028386	ENSGALG00000031983	MPHOSPH6
chr11	18157781	18195958	chr11	18143823	18171467	ENSGALG00000037315	KLHDC4
chr11	18157781	18195958	chr11	18186088	18218511	ENSGALG00000005845	SLC7A5
chr12	16789	77501	chr12	34872	43578	ENSGALG00000035590
chr12	16789	77501	chr12	25	18547	ENSGALG00000033019
chr12	16789	77501	chr12	1003	18547	ENSGALG00000034128
chr12	1122474	1223234	chr12	1117864	1134614	ENSGALG00000042702
chr12	2075834	2090078	chr12	1967650	2179125	ENSGALG00000002335	DOCK3
chr12	2098675	2101812	chr12	1967650	2179125	ENSGALG00000002335	DOCK3
chr12	2249214	2318633	chr12	2254875	2264684	ENSGALG00000026152
chr12	2422961	2447550	chr12	2418788	2429944	ENSGALG00000037784	DAG1
chr12	2588518	2599540	chr12	2571356	2625634	ENSGALG00000035578	RBM6
chr12	2645105	2650229	chr12	2636975	2674730	ENSGALG00000003243	RAD54L2
chr12	2958221	2965620	chr12	2954266	2960956	ENSGALG00000033277	PPM1M
chr12	2958221	2965620	chr12	2964104	2978324	ENSGALG00000025904	WDR82
chr12	3013976	3047346	chr12	3033173	3099125	ENSGALG00000004297	DNAH1
chr12	4123487	4135835	chr12	4050552	4133425	ENSGALG00000004879	SLC6A11
chr12	4728268	4734599	chr12	4723485	4746527	ENSGALG00000004969	TIMP4
chr12	4728268	4734599	chr12	4706223	4797078	ENSGALG00000004955
chr12	6502025	6548847	chr12	6472769	6578709	ENSGALG00000038850	WNK2
chr12	6760387	6771115	chr12	6711763	6813985	ENSGALG00000005237	FGD3
chr12	8151206	8195061	chr12	7988954	8342818	ENSGALG00000005419	ERC2
chr12	8871347	8876290	chr12	8853300	8931289	ENSGALG00000005678	FLNB
chr12	9150061	9155103	chr12	9136507	9163214	ENSGALG00000005902	RAB7A
chr12	11267918	11270533	chr12	11270120	11281464	ENSGALG00000006459	CCDC174
chr12	11835420	11845528	chr12	11817540	11845750	ENSGALG00000007052	PXK
chr12	12249654	12256563	chr12	12184099	12313678	ENSGALG00000007172	FHIT
chr12	12999884	13030654	chr12	12750103	13123099	ENSGALG00000007177	PTPRG
chr12	14091669	14098056	chr12	14025129	14316669	ENSGALG00000007431	MAGI1
chr12	15216475	15227032	chr12	15221201	15261899	ENSGALG00000042228	FAM19A4
chr12	17967968	17969236	chr12	17898685	18121966	ENSGALG00000008263	CNTN4
chr12	18955553	18961055	chr12	18899762	19124208	ENSGALG00000037841	GRM7
chr13	767946	769544	chr13	704847	869303	ENSGALG00000043142	PCDHA12
chr13	854247	857307	chr13	704847	869303	ENSGALG00000043142	PCDHA12
chr13	1099745	1195939	chr13	1165386	1237099	ENSGALG00000030836	PSD2
chr13	3103103	3115877	chr13	3104913	3123836	ENSGALG00000042392
chr13	4312184	4312716	chr13	4204850	4675881	ENSGALG00000001916	SLIT3
chr13	4763222	4816425	chr13	4752416	4816101	ENSGALG00000001826	WWC1
chr13	4763222	4816425	chr13	4816282	5306069	ENSGALG00000001768	TENM2
chr13	6623067	6787645	chr13	6704774	6705473	ENSGALG00000034774
chr13	6623067	6787645	chr13	6705782	6715330	ENSGALG00000001750	MAT2B
chr13	6623067	6787645	chr13	6718330	6730623	ENSGALG00000042009	HMMR
chr13	6623067	6787645	chr13	6736928	6741308	ENSGALG00000001718	CCNG1
chr13	6623067	6787645	chr13	6730840	6735374	ENSGALG00000001726	NUDCD2
chr13	6623067	6787645	chr13	6753252	6988330	ENSGALG00000041690
chr13	6920028	6935962	chr13	6753252	6988330	ENSGALG00000041690
chr13	7387058	7391472	chr13	7347873	7480663	ENSGALG00000001690	GABRB2
chr13	7916110	7940758	chr13	7910590	7933798	ENSGALG00000038202	PWWP2A
chr13	9481700	9535062	chr13	9494002	9528440	ENSGALG00000028602
chr13	12131108	12148499	chr13	12134077	12135178	ENSGALG00000035104	HAND1
chr13	12131108	12148499	chr13	12142845	12142917	ENSGALG00000025181	gga-mir-1778
chr13	12131108	12148499	chr13	12146904	12152729	ENSGALG00000028994	SAP30L
chr13	13292518	13310381	chr13	13276070	13292528	ENSGALG00000005725	CSF1R
chr13	13292518	13310381	chr13	13295985	13313953	ENSGALG00000005770	HMGXB3
chr13	13833897	13849377	chr13	13837565	13842102	ENSGALG00000034305
chr13	14569673	14570565	chr13	14504259	14709306	ENSGALG00000039124	KLHL3
chr13	14709515	14726630	chr13	14601158	14904660	ENSGALG00000006258	SPOCK1
chr13	14877460	14888124	chr13	14601158	14904660	ENSGALG00000006258	SPOCK1
chr13	16671678	16739006	chr13	16678225	16736631	ENSGALG00000017462	FNIP1
chr13	17191870	17193258	chr13	17170799	17202684	ENSGALG00000030147	AFF4
chr14	899738	904983	chr14	888916	909119	ENSGALG00000003154	TXNDC11
chr14	1986021	1998536	chr14	1992390	2013345	ENSGALG00000003642	PDGF-A
chr14	2570698	2580687	chr14	2565759	2592534	ENSGALG00000004104	INTS1
chr14	3276540	3277966	chr14	3249590	3315833	ENSGALG00000004310	TTYH3
chr14	3288742	3293613	chr14	3249590	3315833	ENSGALG00000004310	TTYH3
chr14	3567692	3572704	chr14	3530847	3884236	ENSGALG00000004420	SDK1
chr14	3661845	3665281	chr14	3530847	3884236	ENSGALG00000004420	SDK1
chr14	3680046	3689256	chr14	3530847	3884236	ENSGALG00000004420	SDK1
chr14	4017475	4040439	chr14	4009890	4027865	ENSGALG00000040528	AP5Z1
chr14	4017475	4040439	chr14	4030124	4041511	ENSGALG00000004504	RADIL
chr14	4072400	4081991	chr14	4061533	4082360	ENSGALG00000004557	WIPI2
chr14	4384734	4387429	chr14	4384127	4390001	ENSGALG00000032588	ARPC1B
chr14	4788694	4813288	chr14	4806067	4809978	ENSGALG00000031214	MED9
chr14	4788694	4813288	chr14	4811826	4813672	ENSGALG00000004860	RASD1
chr14	4788694	4813288	chr14	4796555	4808063	ENSGALG00000038039
chr14	5000562	5031628	chr14	5016429	5021231	ENSGALG00000004926	ATPAF2
chr14	5000562	5031628	chr14	5021662	5027882	ENSGALG00000004929	GID4
chr14	5000562	5031628	chr14	5030233	5038727	ENSGALG00000004953	DRG2
chr14	5000562	5031628	chr14	5000566	5014849	ENSGALG00000004916	DRC3
chr14	5159109	5165581	chr14	5147451	5162079	ENSGALG00000005064	PRPSAP2
chr14	5159109	5165581	chr14	5163793	5192508	ENSGALG00000005083	SLC5A10
chr14	5225010	5227236	chr14	5208518	5246954	ENSGALG00000035919	EPN2
chr14	6030037	6035039	chr14	6029103	6043043	ENSGALG00000005349
chr14	6180617	6188296	chr14	6179190	6181856	ENSGALG00000005490	RPS2
chr14	6180617	6188296	chr14	6182279	6182407	ENSGALG00000025687	ACA64
chr14	6180617	6188296	chr14	6182474	6193181	ENSGALG00000005558	TBL3
chr14	6625719	6632821	chr14	6581985	6654458	ENSGALG00000041213	ARHGAP17
chr14	8119252	8133502	chr14	8053243	8199119	ENSGALG00000006757	XYLT1
chr14	8187933	8200545	chr14	8053243	8199119	ENSGALG00000006757	XYLT1
chr14	8935221	9329903	chr14	8948053	8953269	ENSGALG00000042905
chr14	8935221	9329903	chr14	8957681	8959304	ENSGALG00000007155	RMI2
chr14	8935221	9329903	chr14	8984236	8984944	ENSGALG00000007158	SOCS1
chr14	8935221	9329903	chr14	9168258	9172968	ENSGALG00000007241	NUBP1
chr14	8935221	9329903	chr14	9108633	9115863	ENSGALG00000035113	DEXI
chr14	8935221	9329903	chr14	9120605	9138407	ENSGALG00000007171	CIITA
chr14	8935221	9329903	chr14	9146789	9167200	ENSGALG00000007216	TVP23A
chr14	8935221	9329903	chr14	9205258	9238023	ENSGALG00000031402
chr14	8935221	9329903	chr14	9241264	9262130	ENSGALG00000027058	EMP2
chr14	8935221	9329903	chr14	8898888	8946350	ENSGALG00000007149	CYTH3
chr14	8935221	9329903	chr14	9040484	9102868	ENSGALG00000007167	CLEC16A
chr14	8935221	9329903	chr14	9174627	9195214	ENSGALG00000007257	TEKT5
chr14	8935221	9329903	chr14	9303507	9451731	ENSGALG00000007278	GRIN2A
chr14	9337365	9505450	chr14	9303507	9451731	ENSGALG00000007278	GRIN2A
chr14	9977173	9983816	chr14	9970094	10034004	ENSGALG00000007307	USP7
chr14	11667555	11669502	chr14	11662310	11706936	ENSGALG00000035148
chr14	12503534	12525958	chr14	12490400	12514687	ENSGALG00000031841	SLX4
chr14	12503534	12525958	chr14	12524308	12542495	ENSGALG00000039951	TRAP1
chr14	13320604	13324351	chr14	13315606	13335789	ENSGALG00000002201	PPL
chr14	13360366	13361262	chr14	13343754	13417996	ENSGALG00000002111
chr14	13965501	14244921	chr14	14016698	14022595	ENSGALG00000009209
chr14	13965501	14244921	chr14	14084509	14085132	ENSGALG00000039817	NOG2
chr14	13965501	14244921	chr14	14147507	14147608	ENSGALG00000025419	gga-mir-1588
chr14	13965501	14244921	chr14	13950324	13974452	ENSGALG00000009217	TBC1D24
chr14	13965501	14244921	chr14	14038405	14063772	ENSGALG00000029072	NTN3
chr14	13965501	14244921	chr14	14116352	14143854	ENSGALG00000031721
chr14	13965501	14244921	chr14	14117294	14141147	ENSGALG00000009205
chr14	14718083	15018488	chr14	14817493	14824360	ENSGALG00000002134
chr14	14718083	15018488	chr14	14827851	14838188	ENSGALG00000002200	ACSM3
chr14	14718083	15018488	chr14	14838941	14841124	ENSGALG00000026038
chr14	14718083	15018488	chr14	14965296	14971558	ENSGALG00000027173	TMEM159
chr14	14718083	15018488	chr14	14975341	14983122	ENSGALG00000002428	ZP2
chr14	14718083	15018488	chr14	14984985	14990390	ENSGALG00000002442	ANKS4B
chr14	14718083	15018488	chr14	14994386	15001498	ENSGALG00000002484	CRYM
chr14	14718083	15018488	chr14	14717931	14809857	ENSGALG00000002119	C16orf62
chr14	14718083	15018488	chr14	14791072	14801962	ENSGALG00000030236
chr14	14718083	15018488	chr14	14843470	14858122	ENSGALG00000002239
chr14	14718083	15018488	chr14	14864772	14882612	ENSGALG00000002267	DCUN1D3
chr14	14718083	15018488	chr14	14888013	14893170	ENSGALG00000002273	LYRM1
chr14	14718083	15018488	chr14	15001598	15015317	ENSGALG00000002490	UQCRC2
chr14	14718083	15018488	chr14	15017286	15034742	ENSGALG00000041298
chr14	14718083	15018488	chr14	14899419	14963460	ENSGALG00000002350	DNAH3
chr15	316702	339556	chr15	227291	359589	ENSGALG00000036739	UBE2L3
chr15	2707630	2740087	chr15	2725944	2728629	ENSGALG00000002461
chr15	2707630	2740087	chr15	2638997	2708090	ENSGALG00000002403	ULK1
chr15	2819226	2825676	chr15	2791350	2832002	ENSGALG00000002487	SFSWAP
chr15	3904800	3974068	chr15	3832161	4010395	ENSGALG00000002714	TMEM132C
chr15	4307764	4308096	chr15	4292353	4478144	ENSGALG00000002742	TMEM132B
chr15	4500735	4504885	chr15	4478299	4515607	ENSGALG00000002899	AACS
chr15	4671388	4676930	chr15	4635075	4766293	ENSGALG00000003120	NCOR2
chr15	4879104	4896275	chr15	4878912	4881002	ENSGALG00000040841
chr15	4879104	4896275	chr15	4884285	4896278	ENSGALG00000003146	CCDC92
chr15	4907869	4908007	chr15	4902090	4954747	ENSGALG00000043806	DNAH10
chr15	5579979	5583841	chr15	5516643	5616355	ENSGALG00000004225
chr15	6425000	6427105	chr15	6362673	6425954	ENSGALG00000032685	HECTD4
chr15	7604347	7623587	chr15	7616546	7616625	ENSGALG00000025294	gga-mir-1625
chr15	7604347	7623587	chr15	7602100	7718375	ENSGALG00000005676	TTC28
chr15	7901561	7904598	chr15	7892569	7905427	ENSGALG00000032916
chr15	8554286	8578190	chr15	8563541	8617360	ENSGALG00000006648	SPECC1L
chr15	8711904	8720968	chr15	8625525	8717899	ENSGALG00000006695	BCR
chr15	11047804	11056498	chr15	10983392	11057802	ENSGALG00000008051	MTMR3
chr15	11106809	11146415	chr15	11094808	11107741	ENSGALG00000008070	ZMAT5
chr15	11106809	11146415	chr15	11109163	11113245	ENSGALG00000040463	CABP7
chr15	11106809	11146415	chr15	11120325	11160732	ENSGALG00000008073	NF2
chr15	11755894	11760035	chr15	11625300	11802311	ENSGALG00000008238	MED13L
chr16	1253	533589	chr16	18083	20766	ENSGALG00000043052	CD1.2
chr16	1253	533589	chr16	21405	22499	ENSGALG00000032348	LTB4R1
chr16	1253	533589	chr16	52234	56078	ENSGALG00000039742	CYP21A1
chr16	1253	533589	chr16	56578	58190	ENSGALG00000037735	CENPA
chr16	1253	533589	chr16	73925	76147	ENSGALG00000041380	BFIV21
chr16	1253	533589	chr16	78333	81467	ENSGALG00000029381	TAP2
chr16	1253	533589	chr16	81925	86721	ENSGALG00000035075	TAP1
chr16	1253	533589	chr16	87663	89893	ENSGALG00000033932	BF1
chr16	1253	533589	chr16	90604	93633	ENSGALG00000038393	DMB2
chr16	1253	533589	chr16	93895	96168	ENSGALG00000000162	DMB1
chr16	1253	533589	chr16	102514	113361	ENSGALG00000000156	BRD2
chr16	1253	533589	chr16	109701	111178	ENSGALG00000030940	BLB2
chr16	1253	533589	chr16	116646	118450	ENSGALG00000000141	BLB1
chr16	1253	533589	chr16	118833	121187	ENSGALG00000028659	BLEC1
chr16	1253	533589	chr16	122774	125266	ENSGALG00000000136	Blec2
chr16	1253	533589	chr16	134432	137899	ENSGALG00000000123
chr16	1253	533589	chr16	140641	141153	ENSGALG00000037648
chr16	1253	533589	chr16	153732	157612	ENSGALG00000000122	RACK1
chr16	1253	533589	chr16	156599	156669	ENSGALG00000017829	SNORD95
chr16	1253	533589	chr16	158676	163346	ENSGALG00000030569	TRIM41
chr16	1253	533589	chr16	164988	168938	ENSGALG00000030397	TRIM27.1
chr16	1253	533589	chr16	169039	173420	ENSGALG00000038209	TRIM39.1
chr16	1253	533589	chr16	174390	177445	ENSGALG00000019835	TRIM27.2
chr16	1253	533589	chr16	189281	190877	ENSGALG00000000115	HEP21
chr16	1253	533589	chr16	205312	210738	ENSGALG00000000081	IL4I1
chr16	1253	533589	chr16	213710	214120	ENSGALG00000035039
chr16	1253	533589	chr16	216598	218965	ENSGALG00000027546	BZFP1
chr16	1253	533589	chr16	219651	222858	ENSGALG00000028367
chr16	1253	533589	chr16	225144	229365	ENSGALG00000038278	TRIM7.2
chr16	1253	533589	chr16	230728	236886	ENSGALG00000041845	ZNF692
chr16	1253	533589	chr16	238280	239931	ENSGALG00000031092	Blec3
chr16	1253	533589	chr16	304615	306286	ENSGALG00000039340
chr16	1253	533589	chr16	316991	318484	ENSGALG00000032221
chr16	1253	533589	chr16	353813	355259	ENSGALG00000028157
chr16	1253	533589	chr16	360546	361948	ENSGALG00000024365
chr16	1253	533589	chr16	389004	390598	ENSGALG00000035251
chr16	1253	533589	chr16	419639	421872	ENSGALG00000043619
chr16	1253	533589	chr16	455228	455914	ENSGALG00000040592
chr16	1253	533589	chr16	458841	461826	ENSGALG00000026466
chr16	1253	533589	chr16	522800	522903	ENSGALG00000040604	gga-mir-6566
chr16	1253	533589	chr16	529518	529624	ENSGALG00000040374
chr16	1253	533589	chr16	530611	538449	ENSGALG00000040203
chr16	1253	533589	chr16	14372	17201	ENSGALG00000030270	CD1C
chr16	1253	533589	chr16	28376	41348	ENSGALG00000041031
chr16	1253	533589	chr16	58543	72898	ENSGALG00000032231	C4
chr16	1253	533589	chr16	96322	99142	ENSGALG00000000158	DMA
chr16	1253	533589	chr16	112185	115717	ENSGALG00000008022	TAPBP
chr16	1253	533589	chr16	179587	183608	ENSGALG00000037170	TRIM39.2
chr16	1253	533589	chr16	191906	201219	ENSGALG00000000107	TRIM7.1
chr16	1253	533589	chr16	277874	279530	ENSGALG00000039480
chr16	1253	533589	chr16	282090	376022	ENSGALG00000041588
chr16	1253	533589	chr16	313207	330799	ENSGALG00000037151
chr16	1253	533589	chr16	337637	378917	ENSGALG00000024357
chr16	1253	533589	chr16	398725	481487	ENSGALG00000030320
chr16	1253	533589	chr16	440746	507779	ENSGALG00000032602
chr16	1253	533589	chr16	456102	477542	ENSGALG00000034495
chr16	1253	533589	chr16	479281	493646	ENSGALG00000040901
chr16	1253	533589	chr16	525350	553842	ENSGALG00000040795
chr16	1253	533589	chr16	129065	133331	ENSGALG00000026396	BG1
chr16	1253	533589	chr16	239436	311548	ENSGALG00000039964	KIFC1
chr16	1253	533589	chr16	245788	286763	ENSGALG00000013101
chr16	1253	533589	chr16	245790	373139	ENSGALG00000040101
chr16	1253	533589	chr16	254603	303146	ENSGALG00000040185
chr16	1253	533589	chr16	254878	297303	ENSGALG00000040179
chr16	1253	533589	chr16	424441	626163	ENSGALG00000042684
chr17	958482	986221	chr17	953350	971844	ENSGALG00000042635	NPDC1
chr17	958482	986221	chr17	982700	983731	ENSGALG00000031739
chr17	1278744	1302507	chr17	1290420	1291653	ENSGALG00000040536
chr17	1278744	1302507	chr17	1295297	1312482	ENSGALG00000008959
chr17	1909125	1911532	chr17	1861276	1913128	ENSGALG00000008881	RGS3
chr17	2393373	2445202	chr17	2393650	2404789	ENSGALG00000008532	NELFB
chr17	2393373	2445202	chr17	2414650	2418657	ENSGALG00000029612
chr17	2393373	2445202	chr17	2429856	2435388	ENSGALG00000008518
chr17	2665906	2667396	chr17	2601746	2859407	ENSGALG00000008456	CACNA1B
chr17	3753405	3760606	chr17	3724742	3998741	ENSGALG00000007038	ASTN2
chr17	5564670	5566483	chr17	5555050	5612657	ENSGALG00000004852	DNM1
chr17	7782766	7802561	chr17	7753256	7827661	ENSGALG00000042055
chr18	324172	398106	chr18	358599	358979	ENSGALG00000041541
chr18	324172	398106	chr18	346043	384341	ENSGALG00000029660	MYH13
chr18	324172	398106	chr18	230967	334718	ENSGALG00000032452	GAS7
chr18	415649	622883	chr18	566487	567759	ENSGALG00000041944
chr18	415649	622883	chr18	400562	420893	ENSGALG00000027323
chr18	415649	622883	chr18	431377	448305	ENSGALG00000042257
chr18	415649	622883	chr18	482921	501266	ENSGALG00000037864	MYH1A
chr18	415649	622883	chr18	588354	611030	ENSGALG00000029606	MYH1E
chr18	415649	622883	chr18	523470	540201	ENSGALG00000039977
chr18	1460903	1465231	chr18	1285875	1501949	ENSGALG00000034516	SHISA6
chr18	1970339	1987044	chr18	1982376	1991946	ENSGALG00000030259
chr18	3461342	3483460	chr18	3449627	3532446	ENSGALG00000001577	FOXK2
chr18	3525983	3530384	chr18	3449627	3532446	ENSGALG00000001577	FOXK2
chr18	3525983	3530384	chr18	3519920	3531736	ENSGALG00000001603	NARF
chr18	5006714	5021348	chr18	5016783	5018068	ENSGALG00000037746
chr18	5006714	5021348	chr18	5019051	5020146	ENSGALG00000035965
chr18	5006714	5021348	chr18	5005895	5017268	ENSGALG00000034115	DUS1L
chr18	5006714	5021348	chr18	4968055	5062966	ENSGALG00000040896	FASN
chr18	9292954	9344673	chr18	9309740	9313939	ENSGALG00000038575
chr18	9292954	9344673	chr18	9287316	9295387	ENSGALG00000040308
chr18	9292954	9344673	chr18	9316436	9345587	ENSGALG00000006880	SLC38A10
chr18	9292954	9344673	chr18	9281787	9308577	ENSGALG00000028749
chr18	9358186	9489924	chr18	9367493	9369427	ENSGALG00000006900
chr18	9358186	9489924	chr18	9400612	9400719	ENSGALG00000028904	gga-mir-6551
chr18	9358186	9489924	chr18	9428607	9434497	ENSGALG00000026428	CHMP6
chr18	9358186	9489924	chr18	9353242	9365235	ENSGALG00000006895	CEP131
chr18	9358186	9489924	chr18	9368615	9389026	ENSGALG00000006901
chr18	9358186	9489924	chr18	9392580	9423796	ENSGALG00000042538	BAIAP2
chr18	9358186	9489924	chr18	9437300	9553969	ENSGALG00000034210	RPTOR
chr18	9822128	10218898	chr18	9838507	9843851	ENSGALG00000011816	ENGASE
chr18	9822128	10218898	chr18	9848600	9852237	ENSGALG00000011822	CANT1
chr18	9822128	10218898	chr18	9854402	9861353	ENSGALG00000027070	TIMP2
chr18	9822128	10218898	chr18	9891944	9894665	ENSGALG00000029962
chr18	9822128	10218898	chr18	9901787	9901879	ENSGALG00000033265
chr18	9822128	10218898	chr18	9931036	9933067	ENSGALG00000027786	SOCS3
chr18	9822128	10218898	chr18	9946783	9949248	ENSGALG00000027822
chr18	9822128	10218898	chr18	9950627	9953475	ENSGALG00000000109	AFMID
chr18	9822128	10218898	chr18	9953831	9956590	ENSGALG00000007191	TK1
chr18	9822128	10218898	chr18	9956848	9959064	ENSGALG00000027902	SYNGR2
chr18	9822128	10218898	chr18	9966701	9967708	ENSGALG00000038671
chr18	9822128	10218898	chr18	9968858	9971609	ENSGALG00000019795
chr18	9822128	10218898	chr18	9986240	9991627	ENSGALG00000032336
chr18	9822128	10218898	chr18	9997747	10000701	ENSGALG00000011219	GCGR
chr18	9822128	10218898	chr18	10003776	10006571	ENSGALG00000042814	FAM195B
chr18	9822128	10218898	chr18	10006827	10008386	ENSGALG00000035913	PPP1R27
chr18	9822128	10218898	chr18	10031892	10036686	ENSGALG00000007237	ALYREF
chr18	9822128	10218898	chr18	10036813	10037151	ENSGALG00000023308
chr18	9822128	10218898	chr18	10050270	10054987	ENSGALG00000007286	SIRT7
chr18	9822128	10218898	chr18	10055129	10056425	ENSGALG00000033731
chr18	9822128	10218898	chr18	10057903	10059605	ENSGALG00000031475	MAFG
chr18	9822128	10218898	chr18	10063081	10067399	ENSGALG00000007300	PYCR2
chr18	9822128	10218898	chr18	10070304	10073843	ENSGALG00000007305	NME1
chr18	9822128	10218898	chr18	10154620	10155735	ENSGALG00000035231
chr18	9822128	10218898	chr18	10170957	10172781	ENSGALG00000007364	TOB1
chr18	9822128	10218898	chr18	10210389	10223581	ENSGALG00000007386	LUC7L3
chr18	9822128	10218898	chr18	9862750	9870989	ENSGALG00000037018	USP36
chr18	9822128	10218898	chr18	9870936	9887583	ENSGALG00000007093	CYTH1
chr18	9822128	10218898	chr18	9912347	9929719	ENSGALG00000007181	PGS1
chr18	9822128	10218898	chr18	9972756	9981924	ENSGALG00000007224	HGS
chr18	9822128	10218898	chr18	10008355	10018970	ENSGALG00000038290	P4HB
chr18	9822128	10218898	chr18	10022900	10031707	ENSGALG00000008443	ARHGDIA
chr18	9822128	10218898	chr18	10036407	10052209	ENSGALG00000007251	PCYT2
chr18	9822128	10218898	chr18	10189967	10193843	ENSGALG00000007367	WFIKKN2
chr18	9822128	10218898	chr18	10204919	10208415	ENSGALG00000026189
chr18	9822128	10218898	chr18	9810058	9836888	ENSGALG00000032889	RBFOX3
chr18	9822128	10218898	chr18	9959993	9965098	ENSGALG00000038875	TMC6
chr18	9822128	10218898	chr18	10076394	10134958	ENSGALG00000034001	SPAG9
chr18	10313856	10325603	chr18	10279329	10388753	ENSGALG00000007623	CACNA1G
chr18	10452941	10612323	chr18	10471029	10475321	ENSGALG00000007673	LRRC59
chr18	10452941	10612323	chr18	10476723	10481875	ENSGALG00000007676	EME1
chr18	10452941	10612323	chr18	10482011	10485261	ENSGALG00000038812	MRPL27
chr18	10452941	10612323	chr18	10504470	10508384	ENSGALG00000007713	CD300A
chr18	10452941	10612323	chr18	10510367	10511097	ENSGALG00000019755	CD300L-S1
chr18	10452941	10612323	chr18	10524515	10529085	ENSGALG00000027789	RAB37
chr18	10452941	10612323	chr18	10541384	10544869	ENSGALG00000007723
chr18	10452941	10612323	chr18	10588863	10597650	ENSGALG00000027415	GRIN2C
chr18	10452941	10612323	chr18	10433952	10468658	ENSGALG00000019768	ACSF2
chr18	10452941	10612323	chr18	10445470	10453126	ENSGALG00000019761	CHAD
chr18	10452941	10612323	chr18	10491054	10503588	ENSGALG00000007702	XYLT2
chr18	10452941	10612323	chr18	10530985	10538278	ENSGALG00000007650	SLC9A3R1
chr18	10452941	10612323	chr18	10545042	10586576	ENSGALG00000007747	TMEM104
chr18	10452941	10612323	chr18	10609620	10618855	ENSGALG00000035816	FDXR
chr18	10452941	10612323	chr18	10484777	10489406	ENSGALG00000019757
chr18	10763061	10783730	chr18	10765476	10777024	ENSGALG00000007971	SUMO2
chr18	10763061	10783730	chr18	10782998	10794894	ENSGALG00000007974	NUP85
chr18	10763061	10783730	chr18	10743108	10764036	ENSGALG00000007965	HN1
chr19	1042	87629	chr19	2641	4218	ENSGALG00000038997
chr19	1042	87629	chr19	18217	32287	ENSGALG00000035594	MYH7
chr19	1042	87629	chr19	34804	37708	ENSGALG00000039916
chr19	1042	87629	chr19	39038	40618	ENSGALG00000042434
chr19	1042	87629	chr19	47536	48285	ENSGALG00000033314
chr19	1042	87629	chr19	55591	60331	ENSGALG00000033320
chr19	1042	87629	chr19	75358	75987	ENSGALG00000042819
chr19	1042	87629	chr19	85884	90660	ENSGALG00000037510	WBSCR22
chr19	1042	87629	chr19	65084	67172	ENSGALG00000041833
chr19	311361	315354	chr19	305336	317088	ENSGALG00000000891	NSUN5
chr19	311361	315354	chr19	315117	328817	ENSGALG00000029674
chr19	2550201	2559081	chr19	2515845	2605834	ENSGALG00000036742	GATSL2
chr19	3208674	3211033	chr19	3172974	3222029	ENSGALG00000036797
chr19	3208674	3211033	chr19	3181799	3232934	ENSGALG00000001546	ZZEF1
chr19	3558390	3562028	chr19	3498587	3653964	ENSGALG00000043223	COL26A1
chr19	4309030	4336517	chr19	4313995	4320488	ENSGALG00000035035
chr19	4309030	4336517	chr19	4320669	4338805	ENSGALG00000002060	TAF15
chr19	4367553	4373094	chr19	4367119	4427244	ENSGALG00000042125	AP2B1
chr19	4441576	4512209	chr19	4447460	4451549	ENSGALG00000031918	RAD51D
chr19	4441576	4512209	chr19	4437625	4446379	ENSGALG00000002186	UNC45B
chr19	4441576	4512209	chr19	4477147	4492384	ENSGALG00000002288	LIG3
chr19	4441576	4512209	chr19	4452957	4476638	ENSGALG00000002225	RFFL
chr19	4734062	4738271	chr19	4725845	4734892	ENSGALG00000002312	TMEM132E
chr19	4895014	4903126	chr19	4892456	4902579	ENSGALG00000002501	VKORC1L1
chr19	4926221	4975649	chr19	4919234	4928185	ENSGALG00000002576	ASL2
chr19	4926221	4975649	chr19	4932052	4939807	ENSGALG00000002558	ASL1
chr19	4926221	4975649	chr19	4944774	4972405	ENSGALG00000002587	CRCP
chr19	5020239	5040029	chr19	5039446	5039555	ENSGALG00000027202	gga-mir-6585
chr19	5020239	5040029	chr19	5018189	5037395	ENSGALG00000021611	RABGEF1
chr19	5173613	5197641	chr19	5167612	5187555	ENSGALG00000002661	YWHAE
chr19	5173613	5197641	chr19	5189500	5240189	ENSGALG00000002709	MYO1C
chr19	5173613	5197641	chr19	5173437	5306435	ENSGALG00000034449
chr19	5892036	5983087	chr19	5925697	5928564	ENSGALG00000026392	PIPOX
chr19	5892036	5983087	chr19	5910507	5916770	ENSGALG00000026431	SEZ6
chr19	5892036	5983087	chr19	5930014	5955909	ENSGALG00000003741	MYO18A
chr19	5892036	5983087	chr19	5961995	5965823	ENSGALG00000004035	CRYBA1
chr19	5892036	5983087	chr19	5973923	5984408	ENSGALG00000004042	NUFIP2
chr19	5892036	5983087	chr19	5881846	5910371	ENSGALG00000031368	PHF12
chr19	6436295	6446990	chr19	6439745	6447982	ENSGALG00000014182	ADORA2B
chr19	6823779	6858853	chr19	6854163	6859327	ENSGALG00000004778	SLC47A2
chr19	6823779	6858853	chr19	6846593	6852697	ENSGALG00000004763	ALDH3A2
chr19	6823779	6858853	chr19	6806967	6840907	ENSGALG00000004727	ULK2
chr19	6996510	7001707	chr19	6938833	6998232	ENSGALG00000042071	VPS53
chr19	8882998	8907444	chr19	8799084	8981433	ENSGALG00000005567	MSI2
chr19	8914696	8989786	chr19	8799084	8981433	ENSGALG00000005567	MSI2
chr19	9663715	9983068	chr19	9825146	9825316	ENSGALG00000030401
chr19	9663715	9983068	chr19	9826521	9828897	ENSGALG00000027950	TXNDC17
chr19	9663715	9983068	chr19	9918894	9921810	ENSGALG00000029322	FBXO39
chr19	9663715	9983068	chr19	9922277	9928544	ENSGALG00000006064	TEKT1
chr19	9663715	9983068	chr19	9659651	9682896	ENSGALG00000005886	WSCD1
chr19	9663715	9983068	chr19	9787772	9798744	ENSGALG00000005928
chr19	9663715	9983068	chr19	9796159	9813490	ENSGALG00000005995	SLC13A5
chr19	9663715	9983068	chr19	9832461	9847208	ENSGALG00000006011
chr19	9663715	9983068	chr19	9859678	9900318	ENSGALG00000006034
chr19	9663715	9983068	chr19	9911183	9914048	ENSGALG00000006048
chr19	9663715	9983068	chr19	9934099	9955929	ENSGALG00000006069	SMTNL2
chr20	1495048	1496237	chr20	1458713	1497996	ENSGALG00000034290
chr20	1495048	1496237	chr20	1482976	1497996	ENSGALG00000037737
chr20	2269410	2271209	chr20	2258878	2283007	ENSGALG00000003065	NECAB3
chr20	2279396	2333103	chr20	2258878	2283007	ENSGALG00000003065	NECAB3
chr20	2279396	2333103	chr20	2284256	2334193	ENSGALG00000003096	CBFA2T2
chr20	3241084	3259120	chr20	2969761	3395447	ENSGALG00000037889	PTPRT
chr20	3335653	3383633	chr20	2969761	3395447	ENSGALG00000037889	PTPRT
chr20	5029248	5032126	chr20	4865269	5043775	ENSGALG00000003681	TOP1
chr20	5524343	5528718	chr20	5524215	5526841	ENSGALG00000038484
chr20	5524343	5528718	chr20	5515864	5528654	ENSGALG00000031331	PKIG
chr20	6428805	6453959	chr20	6385508	6529830	ENSGALG00000004621	PREX1
chr20	7759669	7769362	chr20	7546069	7840288	ENSGALG00000005102	CDH4
chr20	10465375	10469098	chr20	10465102	10472787	ENSGALG00000006657	MAPRE1
chr20	10572323	10608090	chr20	10568685	10578655	ENSGALG00000006775	TGM2
chr20	10572323	10608090	chr20	10603656	10605953	ENSGALG00000006791	TTI1
chr20	10572323	10608090	chr20	10582451	10603260	ENSGALG00000006788	CREPT
chr20	10822569	10951904	chr20	10824114	10827796	ENSGALG00000007015	CD40
chr20	10822569	10951904	chr20	10928556	10933857	ENSGALG00000020939	SLC35C2
chr20	10822569	10951904	chr20	10807570	10822747	ENSGALG00000007009	NCOA5
chr20	10822569	10951904	chr20	10934055	10946634	ENSGALG00000007246	ELMO2
chr20	10822569	10951904	chr20	10851610	10885641	ENSGALG00000007211	CDH22
chr20	11113630	11243594	chr20	11146403	11146500	ENSGALG00000026575	gga-mir-6564
chr20	11113630	11243594	chr20	11120379	11199958	ENSGALG00000030859
chr20	11647959	11821814	chr20	11708595	11738595	ENSGALG00000037780	PMEPA1
chr20	11647959	11821814	chr20	11763689	11771405	ENSGALG00000007636	PCK1
chr20	12303848	12306875	chr20	12281216	12309094	ENSGALG00000020895
chr20	12492436	12495136	chr20	12463449	12497852	ENSGALG00000007786	DOK5
chr21	278699	281515	chr21	272583	291803	ENSGALG00000000573	PER3
chr21	954011	964174	chr21	929105	957410	ENSGALG00000001006	TP73
chr21	954011	964174	chr21	961080	974151	ENSGALG00000001017	WRAP73
chr21	1126579	1131122	chr21	1025570	1224055	ENSGALG00000036728	PRDM16
chr21	2092003	2106111	chr21	2080809	2096566	ENSGALG00000036108
chr21	2092003	2106111	chr21	2097421	2103217	ENSGALG00000001483
chr21	2107900	2130703	chr21	2107952	2108599	ENSGALG00000037713	FNDC10
chr21	2107900	2130703	chr21	2113222	2135244	ENSGALG00000001489	SSU72
chr21	3495995	3498851	chr21	3489330	3523996	ENSGALG00000002606	CLSTN1
chr21	3518438	3525657	chr21	3489330	3523996	ENSGALG00000002606	CLSTN1
chr21	4211278	4224803	chr21	4219636	4220527	ENSGALG00000033034
chr21	4211278	4224803	chr21	4198318	4217451	ENSGALG00000003439	PLEKHM2
chr21	4657405	4679207	chr21	4656307	4666268	ENSGALG00000003969	EMC1
chr21	4657405	4679207	chr21	4666392	4668550	ENSGALG00000003991	MRTO4
chr21	4657405	4679207	chr21	4672913	4677272	ENSGALG00000033204	PQLC2
chr21	4657405	4679207	chr21	4668782	4672718	ENSGALG00000004005
chr21	4657405	4679207	chr21	4441947	4659848	ENSGALG00000043204	Pax-7
chr21	4803142	4804604	chr21	4769126	4816741	ENSGALG00000004081	TMCO4
chr22	653694	655858	chr22	614698	738010	ENSGALG00000000242	EBF2
chr22	1207892	1213831	chr22	1201009	1207911	ENSGALG00000000390	ENTPD4
chr22	1207892	1213831	chr22	1213671	1249445	ENSGALG00000000402	LOXL2
chr22	2869342	3002300	chr22	2886809	2893532	ENSGALG00000034344	MTHFD2
chr22	2869342	3002300	chr22	2848252	2874073	ENSGALG00000037860	TET3
chr22	2869342	3002300	chr22	2895458	2913802	ENSGALG00000032146	SLC4A5
chr22	2869342	3002300	chr22	2922444	2957221	ENSGALG00000013528
chr22	2869342	3002300	chr22	2970374	2982735	ENSGALG00000036638	ASPR
chr22	2869342	3002300	chr22	2992286	3002000	ENSGALG00000032270
chr22	2869342	3002300	chr22	2881424	2886481	ENSGALG00000039203	MOB1A
chr22	3515146	3544439	chr22	3524231	3543372	ENSGALG00000026948	ADD2
chr22	3659265	3659589	chr22	3639679	3764737	ENSGALG00000036156
chr22	3744410	3748902	chr22	3639679	3764737	ENSGALG00000036156
chr22	4032737	4067439	chr22	4048931	4051993	ENSGALG00000000476	LRRTM4
chr23	420268	461771	chr23	443912	443998	ENSGALG00000041048	gga-mir-3531
chr23	420268	461771	chr23	439987	458290	ENSGALG00000035184	SDC3
chr23	1095738	1105000	chr23	1097166	1100029	ENSGALG00000035241
chr23	1721654	1737238	chr23	1719983	1747069	ENSGALG00000033469	KDM1A
chr23	1761126	1878078	chr23	1808277	1816324	ENSGALG00000034910	ZDHHC18
chr23	1761126	1878078	chr23	1821477	1822271	ENSGALG00000028115	SFN
chr23	1761126	1878078	chr23	1826037	1830874	ENSGALG00000027909	GPN2
chr23	1761126	1878078	chr23	1837228	1839682	ENSGALG00000000887	NR0B2
chr23	1761126	1878078	chr23	1841076	1849961	ENSGALG00000000895	NUDC
chr23	1761126	1878078	chr23	1853199	1855513	ENSGALG00000033047
chr23	1761126	1878078	chr23	1855768	1858613	ENSGALG00000000902	KDF1
chr23	1761126	1878078	chr23	1749399	1762655	ENSGALG00000000855	ZMPSTE24
chr23	1761126	1878078	chr23	1766445	1795825	ENSGALG00000000862	RLF
chr23	1761126	1878078	chr23	1796430	1803097	ENSGALG00000035721	C2
chr23	1761126	1878078	chr23	1831568	1836134	ENSGALG00000000881	GPATCH3
chr23	2507800	2508670	chr23	2506190	2507966	ENSGALG00000033084
chr23	2571461	2575250	chr23	2561958	2574706	ENSGALG00000001310	TRNAU1AP
chr23	3489673	3550197	chr23	3522852	3529739	ENSGALG00000001540	SF3A3
chr23	3489673	3550197	chr23	3488720	3493461	ENSGALG00000001502	UTP11
chr23	3489673	3550197	chr23	3494006	3519669	ENSGALG00000035187	FHL3
chr23	3489673	3550197	chr23	3536305	3552479	ENSGALG00000001606	INPP5B
chr23	3637961	3645792	chr23	3621009	3642966	ENSGALG00000001912
chr23	4197695	4210259	chr23	4198877	4221506	ENSGALG00000002249	2016-08-01
chr23	4373778	4416062	chr23	4382874	4385555	ENSGALG00000035574
chr23	4373778	4416062	chr23	4396338	4404571	ENSGALG00000037660
chr23	4373778	4416062	chr23	4362854	4396027	ENSGALG00000002499
chr23	4373778	4416062	chr23	4390209	4392667	ENSGALG00000042278
chr23	4373778	4416062	chr23	4405779	4419940	ENSGALG00000002514	SFPQ
chr23	5295655	5324383	chr23	5294114	5304982	ENSGALG00000003567	FNDC5
chr23	5295655	5324383	chr23	5305277	5306769	ENSGALG00000031251
chr23	5295655	5324383	chr23	5309931	5318833	ENSGALG00000039716	RNF19B
chr23	5295655	5324383	chr23	5311105	5312291	ENSGALG00000003573	HPCA
chr24	84957	134228	chr24	59373	97543	ENSGALG00000036873	SIK2
chr24	84957	134228	chr24	98192	100791	ENSGALG00000034519
chr24	84957	134228	chr24	124425	134389	ENSGALG00000038885	FEZ1
chr24	154398	192721	chr24	137139	202640	ENSGALG00000032021
chr24	154398	192721	chr24	137900	158702	ENSGALG00000043103	PREP2
chr24	981884	984887	chr24	975734	983980	ENSGALG00000038377
chr24	2045258	2047617	chr24	1863780	2108022	ENSGALG00000001437	NTM
chr24	3470236	3500064	chr24	3488615	3526611	ENSGALG00000006598	SORL1
chr24	3683710	3693836	chr24	3593270	3711248	ENSGALG00000006638	GRIK4
chr24	3798048	3990541	chr24	3833146	3843905	ENSGALG00000006715	OAF
chr24	3798048	3990541	chr24	3868816	3890585	ENSGALG00000042360	TRIM29
chr24	3798048	3990541	chr24	3795032	3825765	ENSGALG00000006673	POU2F3
chr24	4065579	4282850	chr24	4086793	4089630	ENSGALG00000006746
chr24	4065579	4282850	chr24	4099018	4099750	ENSGALG00000037367
chr24	4065579	4282850	chr24	4170622	4174870	ENSGALG00000006751	THY1
chr24	4065579	4282850	chr24	4173823	4173932	ENSGALG00000025170	gga-mir-1466
chr24	4065579	4282850	chr24	4178788	4186901	ENSGALG00000006755	USP2
chr24	4065579	4282850	chr24	4188030	4191841	ENSGALG00000032979
chr24	4065579	4282850	chr24	4199475	4200912	ENSGALG00000039907
chr24	4065579	4282850	chr24	4260088	4263570	ENSGALG00000006779	PDZD3
chr24	4065579	4282850	chr24	4270156	4270688	ENSGALG00000037948
chr24	4065579	4282850	chr24	4281965	4283033	ENSGALG00000036760
chr24	4065579	4282850	chr24	4143400	4156429	ENSGALG00000043560
chr24	4065579	4282850	chr24	4208870	4217491	ENSGALG00000030027	MCAM
chr24	4065579	4282850	chr24	4225268	4255878	ENSGALG00000029077	CBL
chr24	4065579	4282850	chr24	4264395	4280072	ENSGALG00000006795	NLRX1
chr24	4065579	4282850	chr24	4031766	4073048	ENSGALG00000039196	NECTIN1
chr24	4065579	4282850	chr24	4193220	4195607	ENSGALG00000006758	C1QTNF5
chr24	4387948	4428669	chr24	4392450	4395702	ENSGALG00000006899
chr24	4387948	4428669	chr24	4410958	4412766	ENSGALG00000006922
chr24	4387948	4428669	chr24	4417842	4418534	ENSGALG00000006926	CLDN25
chr24	4387948	4428669	chr24	4346754	4388918	ENSGALG00000006818	KMT2A
chr24	4387948	4428669	chr24	4395941	4410290	ENSGALG00000031134	UBE4A
chr24	4387948	4428669	chr24	4421991	4443644	ENSGALG00000006969	USP28
chr24	5366728	5380174	chr24	5375783	5377024	ENSGALG00000007320	FXYD2
chr24	5366728	5380174	chr24	5378495	5386474	ENSGALG00000025937	FXYD6
chr24	5366728	5380174	chr24	5290222	5370245	ENSGALG00000007314	DSCAML1
chr24	5432264	5446232	chr24	5442228	5447809	ENSGALG00000007412	MPZL2
chr24	5432264	5446232	chr24	5436226	5442088	ENSGALG00000021271	MPZL3
chr24	5664842	5665642	chr24	5661323	5682103	ENSGALG00000040030	PHLDB1
chr25	119054	133634	chr25	92319	119425	ENSGALG00000013899	VPS45
chr25	119054	133634	chr25	124072	139874	ENSGALG00000037540	PLEKHO1
chr25	922687	949242	chr25	925459	932068	ENSGALG00000035923	MTMR11
chr25	922687	949242	chr25	933679	938571	ENSGALG00000013352	SF3B4
chr25	1366778	1369882	chr25	1357719	1378793	ENSGALG00000039163	ARHGEF11
chr25	1906062	1976668	chr25	1906684	1907337	ENSGALG00000038552
chr25	1906062	1976668	chr25	1909719	1910336	ENSGALG00000032318
chr25	1906062	1976668	chr25	1912397	1913451	ENSGALG00000000341	KRTAP10-4
chr25	1906062	1976668	chr25	1916519	1916770	ENSGALG00000038478
chr25	1906062	1976668	chr25	1925591	1925890	ENSGALG00000041382
chr25	1906062	1976668	chr25	1928079	1928378	ENSGALG00000033392
chr25	1906062	1976668	chr25	1931059	1931337	ENSGALG00000032721	EDCH4
chr25	1906062	1976668	chr25	1935553	1935813	ENSGALG00000040847	EDQM3
chr25	1906062	1976668	chr25	1966547	1966990	ENSGALG00000030596
chr25	1906062	1976668	chr25	1972045	1972368	ENSGALG00000031901	EDbeta
chr25	1906062	1976668	chr25	1976449	1976748	ENSGALG00000030242	EDMTFH
chr25	1906062	1976668	chr25	1948350	1950467	ENSGALG00000029526
chr25	2150098	2191049	chr25	2150356	2150832	ENSGALG00000039865
chr25	2150098	2191049	chr25	2151335	2154405	ENSGALG00000025924	AQP10
chr25	2150098	2191049	chr25	2169480	2172761	ENSGALG00000041797	SCAMP3
chr25	2150098	2191049	chr25	2183619	2189104	ENSGALG00000033653	HCN3
chr25	2150098	2191049	chr25	2154551	2162948	ENSGALG00000034501	ATP8B2
chr25	2150098	2191049	chr25	2173881	2182914	ENSGALG00000029444	CLK2
chr26	482068	483785	chr26	471163	484685	ENSGALG00000000541	ZC3H11A
chr26	601241	678810	chr26	604493	605161	ENSGALG00000029934
chr26	601241	678810	chr26	606911	612365	ENSGALG00000000374	RNPEP
chr26	601241	678810	chr26	667359	671098	ENSGALG00000026033	SYT2
chr26	601241	678810	chr26	585548	604479	ENSGALG00000031175	LZTR1
chr26	601241	678810	chr26	621402	647088	ENSGALG00000037370
chr26	601241	678810	chr26	676571	696875	ENSGALG00000000336	PP1M M21 subunit
chr26	601241	678810	chr26	512935	772333	ENSGALG00000000318	CSRP1
chr26	601241	678810	chr26	649777	660363	ENSGALG00000000362
chr26	830253	833730	chr26	818283	850755	ENSGALG00000000299	PKP1
chr26	992050	1000764	chr26	981821	998835	ENSGALG00000000168	ADORA1
chr26	1107348	1137512	chr26	1104135	1111045	ENSGALG00000000086	TIMM17A
chr26	1107348	1137512	chr26	1126658	1129254	ENSGALG00000032893	SHISA4
chr26	1107348	1137512	chr26	1136062	1137165	ENSGALG00000042589	TMEM167B
chr26	1107348	1137512	chr26	1113766	1123749	ENSGALG00000028721	LMOD1
chr26	1921246	1952294	chr26	1918278	1961382	ENSGALG00000031776	NFASC
chr26	2295791	2299990	chr26	2287191	2302856	ENSGALG00000000721	SLC41A1
chr26	3597217	3611283	chr26	3611038	3625979	ENSGALG00000001717	SLC16A1
chr26	4286941	4326706	chr26	4318900	4319886	ENSGALG00000041893
chr26	4286941	4326706	chr26	4279919	4293167	ENSGALG00000002762	UHRF1BP1
chr26	4286941	4326706	chr26	4305763	4310391	ENSGALG00000002773	SNRPC
chr26	4286941	4326706	chr26	4312154	4343994	ENSGALG00000041792	C26H6ORF106
chr26	4997582	5014202	chr26	4987557	5005503	ENSGALG00000003461	USP49
chr26	5188833	5219529	chr26	5209970	5248800	ENSGALG00000003601	ATP2B4
chr27	904	106537	chr27	459	1275	ENSGALG00000036026
chr27	904	106537	chr27	53296	54817	ENSGALG00000031233
chr27	904	106537	chr27	28338	60290	ENSGALG00000042963
chr27	214990	822425	chr27	442675	442784	ENSGALG00000026743	gga-mir-6644-2
chr27	214990	822425	chr27	450920	451029	ENSGALG00000035130
chr27	214990	822425	chr27	459102	459211	ENSGALG00000028852	gga-mir-6644-1
chr27	214990	822425	chr27	488597	488706	ENSGALG00000027740
chr27	214990	822425	chr27	535874	536179	ENSGALG00000026257
chr27	214990	822425	chr27	543108	544269	ENSGALG00000041271
chr27	214990	822425	chr27	562771	563310	ENSGALG00000041274
chr27	214990	822425	chr27	600191	600496	ENSGALG00000035491
chr27	214990	822425	chr27	614154	614459	ENSGALG00000036152
chr27	214990	822425	chr27	633057	633370	ENSGALG00000030770
chr27	214990	822425	chr27	636719	637204	ENSGALG00000040914
chr27	214990	822425	chr27	642649	642954	ENSGALG00000027859
chr27	214990	822425	chr27	650259	651022	ENSGALG00000031383
chr27	214990	822425	chr27	668377	668862	ENSGALG00000043374
chr27	214990	822425	chr27	673569	674581	ENSGALG00000037848
chr27	214990	822425	chr27	707902	708207	ENSGALG00000029990
chr27	214990	822425	chr27	721187	722199	ENSGALG00000030381
chr27	214990	822425	chr27	726688	726993	ENSGALG00000029880
chr27	214990	822425	chr27	743126	743431	ENSGALG00000026447
chr27	214990	822425	chr27	744365	744904	ENSGALG00000032459
chr27	214990	822425	chr27	752734	753348	ENSGALG00000030738
chr27	214990	822425	chr27	760483	760788	ENSGALG00000036203
chr27	214990	822425	chr27	775125	776157	ENSGALG00000042364
chr27	214990	822425	chr27	783977	784424	ENSGALG00000042594
chr27	214990	822425	chr27	795061	795366	ENSGALG00000039828
chr27	214990	822425	chr27	809823	810437	ENSGALG00000041466
chr27	214990	822425	chr27	817266	817571	ENSGALG00000039851
chr27	214990	822425	chr27	821881	822186	ENSGALG00000034930
chr27	214990	822425	chr27	181845	221870	ENSGALG00000036395
chr27	214990	822425	chr27	546685	638371	ENSGALG00000037614
chr27	214990	822425	chr27	549761	561835	ENSGALG00000029813
chr27	214990	822425	chr27	565649	609920	ENSGALG00000038088
chr27	214990	822425	chr27	568670	577397	ENSGALG00000038341
chr27	214990	822425	chr27	573381	646058	ENSGALG00000037609
chr27	214990	822425	chr27	798088	843663	ENSGALG00000029489
chr27	214990	822425	chr27	254324	268394	ENSGALG00000043654
chr27	214990	822425	chr27	318725	479717	ENSGALG00000027010
chr27	214990	822425	chr27	347377	422162	ENSGALG00000037685
chr27	214990	822425	chr27	567949	784782	ENSGALG00000034658
chr27	214990	822425	chr27	597276	669992	ENSGALG00000032578
chr27	214990	822425	chr27	599425	727353	ENSGALG00000039443
chr27	214990	822425	chr27	617831	716954	ENSGALG00000042952
chr27	214990	822425	chr27	632379	933842	ENSGALG00000035790
chr27	214990	822425	chr27	653784	811603	ENSGALG00000038788
chr27	214990	822425	chr27	696251	844413	ENSGALG00000038568
chr27	214990	822425	chr27	705091	881757	ENSGALG00000039551
chr27	214990	822425	chr27	718089	812504	ENSGALG00000036968
chr27	214990	822425	chr27	754911	889647	ENSGALG00000042950
chr27	214990	822425	chr27	781892	853580	ENSGALG00000034996
chr27	1040761	1048427	chr27	1046496	1046801	ENSGALG00000025726
chr27	1261483	1280910	chr27	1266852	1277675	ENSGALG00000001097	WNT9B
chr27	1547318	1599690	chr27	1557509	1561417	ENSGALG00000032658	FMNL1
chr27	1547318	1599690	chr27	1543195	1557476	ENSGALG00000032155
chr27	1547318	1599690	chr27	1585859	1658806	ENSGALG00000000674	MYO1D
chr27	1547318	1599690	chr27	1563067	1577397	ENSGALG00000000685	MAP3K14
chr27	1700607	1720348	chr27	1709753	1712237	ENSGALG00000038703
chr27	1700607	1720348	chr27	1679275	1709692	ENSGALG00000041556	GPATCH8
chr27	1822716	1827419	chr27	1801386	1824248	ENSGALG00000034427	SCN4A
chr27	1881112	1894814	chr27	1877240	1888868	ENSGALG00000029304	SMARCD2
chr27	2656483	2685489	chr27	2681997	2710651	ENSGALG00000041069
chr27	3455095	3466407	chr27	3456946	3463118	ENSGALG00000009935
chr27	4226773	4265984	chr27	4229341	4231298	ENSGALG00000014387	MRPL10
chr27	4226773	4265984	chr27	4232184	4238046	ENSGALG00000032149	OSBPL7
chr27	4226773	4265984	chr27	4223293	4229404	ENSGALG00000035853
chr27	4226773	4265984	chr27	4179407	4245458	ENSGALG00000011937	NFE2L1
chr27	4318706	4383863	chr27	4371072	4371181	ENSGALG00000026589	gga-mir-6663
chr27	4318706	4383863	chr27	4376159	4417746	ENSGALG00000034693	MLLT6
chr27	4318706	4383863	chr27	4277584	4332557	ENSGALG00000032628	SRCIN1
chr27	4455120	4503765	chr27	4450531	4455696	ENSGALG00000001624	CWC25
chr27	4455120	4503765	chr27	4457095	4459425	ENSGALG00000029248
chr27	4455120	4503765	chr27	4463076	4465031	ENSGALG00000001634	RPL23
chr27	4455120	4503765	chr27	4463924	4464055	ENSGALG00000017850	SNORA21
chr27	4455120	4503765	chr27	4490929	4497739	ENSGALG00000019738	FBXO47
chr27	4455120	4503765	chr27	4466769	4484722	ENSGALG00000039299	LASP1
chr27	4759104	4858095	chr27	4778442	4778630	ENSGALG00000029410
chr27	4759104	4858095	chr27	4790087	4793845	ENSGALG00000030739
chr27	4759104	4858095	chr27	4804726	4809720	ENSGALG00000035690	RAPGEFL1
chr27	4759104	4858095	chr27	4817671	4819797	ENSGALG00000037633	WIPF2
chr27	4759104	4858095	chr27	4823987	4828032	ENSGALG00000036519
chr27	4759104	4858095	chr27	4828073	4829957	ENSGALG00000029564
chr27	4759104	4858095	chr27	4793851	4803966	ENSGALG00000031813	CASC3
chr27	4759104	4858095	chr27	4832857	4835940	ENSGALG00000037935	RARA
chr27	4759104	4858095	chr27	4626754	4775528	ENSGALG00000040017	THRA
chr27	4759104	4858095	chr27	4838538	4857184	ENSGALG00000003922	TOP2A
chr27	4965554	4995230	chr27	4965385	4969837	ENSGALG00000019718	KRT15
chr27	4965554	4995230	chr27	4972722	4977384	ENSGALG00000019719	KRT19
chr27	4965554	4995230	chr27	4983607	4993558	ENSGALG00000041442
chr27	4965554	4995230	chr27	4992064	4994538	ENSGALG00000041858
chr28	95473	100147	chr28	87666	118287	ENSGALG00000043352
chr28	899245	899834	chr28	899308	900931	ENSGALG00000039708
chr28	1033817	1055597	chr28	1032739	1038106	ENSGALG00000037888	TBXA2R
chr28	1033817	1055597	chr28	1040737	1045520	ENSGALG00000027838	HMG20B
chr28	1033817	1055597	chr28	1038270	1055816	ENSGALG00000028029	GIPC3
chr28	1033817	1055597	chr28	1047526	1053915	ENSGALG00000000795	MFSD12
chr28	1906642	1912351	chr28	1860517	1959701	ENSGALG00000000803
chr28	1967763	2022955	chr28	1980356	1982161	ENSGALG00000000806
chr28	1967763	2022955	chr28	1982617	1984491	ENSGALG00000037300
chr28	1967763	2022955	chr28	1993419	1997365	ENSGALG00000000812	OAZ1
chr28	1967763	2022955	chr28	2018796	2022986	ENSGALG00000036346	AMH
chr28	2059838	2358561	chr28	2125639	2129269	ENSGALG00000031729	MOB3A
chr28	2059838	2358561	chr28	2131519	2137639	ENSGALG00000003845	MKNK2
chr28	2059838	2358561	chr28	2232860	2236904	ENSGALG00000014589
chr28	2059838	2358561	chr28	2239906	2244417	ENSGALG00000041163	ABHD17A
chr28	2059838	2358561	chr28	2246985	2247058	ENSGALG00000021777	gga-mir-211
chr28	2059838	2358561	chr28	2280564	2280670	ENSGALG00000025382	gga-mir-1647
chr28	2059838	2358561	chr28	2041020	2096657	ENSGALG00000000843	DOT1L
chr28	2059838	2358561	chr28	2143380	2155407	ENSGALG00000001019	BTBD2
chr28	2059838	2358561	chr28	2157333	2164887	ENSGALG00000027540	CSNK1G2
chr28	2059838	2358561	chr28	2195249	2199827	ENSGALG00000001030	SCAMP4
chr28	2059838	2358561	chr28	2204644	2216483	ENSGALG00000001035
chr28	2059838	2358561	chr28	2249192	2285122	ENSGALG00000001043	REXO1
chr28	2059838	2358561	chr28	2286962	2297493	ENSGALG00000001084	ATP8B3
chr28	2059838	2358561	chr28	2305068	2321940	ENSGALG00000028081	ONECUT3
chr28	2059838	2358561	chr28	2096718	2125319	ENSGALG00000000996	AP3D1
chr28	2400437	2407234	chr28	2386330	2441061	ENSGALG00000001093	TCF3
chr28	2476472	2528157	chr28	2476806	2483279	ENSGALG00000001106
chr28	2476472	2528157	chr28	2486037	2487030	ENSGALG00000042140
chr28	2476472	2528157	chr28	2491635	2497664	ENSGALG00000001108
chr28	2476472	2528157	chr28	2505254	2530104	ENSGALG00000001121	SH3GL1
chr28	2476472	2528157	chr28	2488188	2490657	ENSGALG00000040745
chr28	2987648	3039037	chr28	2964719	3005729	ENSGALG00000037522	SBNO2
chr28	2987648	3039037	chr28	3020700	3054781	ENSGALG00000040008	STK11
chr28	3091873	3152123	chr28	3097568	3101056	ENSGALG00000038725
chr28	3091873	3152123	chr28	3101530	3108568	ENSGALG00000030918	CIRBP
chr28	3091873	3152123	chr28	3108696	3109303	ENSGALG00000029614	C19orf24
chr28	3091873	3152123	chr28	3128201	3159679	ENSGALG00000038629	EFNA2
chr28	4008059	4009136	chr28	4007204	4009764	ENSGALG00000030068	RAB3A
chr28	4439121	4458825	chr28	4446782	4454984	ENSGALG00000002563	TPM4
chr28	4439121	4458825	chr28	4438755	4451556	ENSGALG00000028851	RAB8A

## Sheet: Sheet5 -Go Term_Panther
GO Ontology database Released 2016-11-30 provided by Panther dataset; reported p-value after Bonferroni correction (<0.05)
GO Cellular Component	Number of gene involved	Fold Enrichment	p- value
adherens junction (GO:0005912)	53	2.17	0.000247
anchoring junction (GO:0070161)	54	2.17	0.000198
cell (GO:0005623)	685	1.17	5.83e-11
cell junction (GO:0030054)	82	1.9	3.85e-05
cell part (GO:0044464)	683	1.17	4.36e-11
cell periphery (GO:0071944)	207	1.37	0.00123
cell projection (GO:0042995)	84	1.61	0.0173
cellular_component (GO:0005575)	775	1.12	7.69e-11
cytoplasm (GO:0005737)	440	1.21	7.09e-05
cytoplasmic part (GO:0044444)	301	1.22	0.0467
cytoskeleton (GO:0005856)	111	1.52	0.00866
extracellular exosome (GO:0070062)	144	1.45	0.00378
extracellular organelle (GO:0043230)	145	1.45	0.00323
extracellular region (GO:0005576)	199	1.33	0.0127
extracellular region part (GO:0044421)	194	1.4	0.000525
extracellular vesicle (GO:1903561)	145	1.46	0.00304
intracellular (GO:0005622)	602	1.17	3.92e-07
intracellular membrane-bounded organelle (GO:0043231)	416	1.16	0.0463
intracellular organelle (GO:0043229)	497	1.18	0.000151
intracellular part (GO:0044424)	579	1.18	9.37e-07
macromolecular complex (GO:0032991)	251	1.3	0.00234
membrane-bounded organelle (GO:0043227)	505	1.19	2.38e-05
organelle (GO:0043226)	559	1.2	1.39e-07
organelle part (GO:0044422)	327	1.21	0.03
plasma membrane (GO:0005886)	201	1.38	0.000981
protein complex (GO:0043234)	172	1.46	0.000228
vesicle (GO:0031982)	191	1.41	0.000439
GO Molecular Function	Number of gene involved	Fold Enrichment	P value
actin binding (GO:0003779)	43	2.65	3.46e-05
binding (GO:0005488)	545	1.19	6.53e-06
cadherin binding (GO:0045296)	23	2.84	0.0241
cell adhesion molecule binding (GO:0050839)	34	2.55	0.0024
cytoskeletal protein binding (GO:0008092)	72	2.09	1.47e-05
molecular function regulator (GO:0098772)	78	1.72	0.00731
molecular_function (GO:0003674)	708	1.14	1.65e-08
motor activity (GO:0003774)	21	3.32	0.00588
protein binding (GO:0005515)	326	1.4	5.23e-09
protein binding involved in cell adhesion (GO:0098631)	23	2.98	0.0112
protein binding involved in cell-cell adhesion (GO:0098632)	23	3.1	0.00627
GO Biological Process	Number of gene involved	Fold Enrichment	P value
anatomical structure development (GO:0048856)	214	1.32	0.0493
anatomical structure morphogenesis (GO:0009653)	113	1.56	0.0143
biological adhesion (GO:0022610)	73	1.88	0.00203
biological regulation (GO:0065007)	511	1.25	1.47e-08
biological_process (GO:0008150)	743	1.14	2.3e-10
cell adhesion (GO:0007155)	73	1.89	0.00173
cell morphogenesis involved in differentiation (GO:0000904)	42	2.21	0.0173
cell morphogenesis involved in neuron differentiation (GO:0048667)	36	2.38	0.0175
cell projection organization (GO:0030030)	61	1.87	0.0216
cell-cell adhesion (GO:0098609)	54	1.91	0.044
cellular component organization or biogenesis (GO:0071840)	251	1.29	0.0322
cellular process (GO:0009987)	604	1.16	1.29e-05
cellular response to stimulus (GO:0051716)	258	1.29	0.0203
locomotion (GO:0040011)	66	1.8	0.0288
movement of cell or subcellular component (GO:0006928)	76	1.75	0.0157
multicellular organismal process (GO:0032501)	250	1.28	0.043
negative regulation of biological process (GO:0048519)	221	1.39	0.000931
positive regulation of biological process (GO:0048518)	238	1.3	0.0372
positive regulation of cellular component organization (GO:0051130)	72	1.82	0.00807
positive regulation of cellular process (GO:0048522)	220	1.32	0.0292
regulation of biological process (GO:0050789)	473	1.24	1.25e-06
regulation of biological quality (GO:0065008)	176	1.45	0.00142
regulation of catalytic activity (GO:0050790)	120	1.52	0.0186
regulation of cellular process (GO:0050794)	452	1.25	1.53e-06
regulation of molecular function (GO:0065009)	143	1.48	0.00975
response to stimulus (GO:0050896)	315	1.29	0.000507
single-organism cellular process (GO:0044763)	472	1.22	1.5e-05
single-organism process (GO:0044699)	529	1.18	9.15e-05

## Sheet: Sheet6 -QTL within CNVR
CNVRs				QTL (http://www.animalgenome.org/cgi-bin/QTLdb/GG/index)
CHR	START	END	STATE	CHR	START	END	LENGTH	TRAIT (id QTL)
chr1	2916887	2927379	gain	chr1	2095900	3104645	1008745	Body weight QTL (95419)
chr1	2916887	2927379	gain	chr1	2365050	5927129	3562079	Blood cell count (total) QTL (1765)
chr1	2916887	2927379	gain	chr1	2365050	5080388	2715338	Growth (49-56 days) QTL (6755)
chr1	3224832	3246090	loss	chr1	2365050	5927129	3562079	Blood cell count (total) QTL (1765)
chr1	3224832	3246090	loss	chr1	2365050	5080388	2715338	Growth (49-56 days) QTL (6755)
chr1	3303706	3327033	gain	chr1	2365050	5927129	3562079	Blood cell count (total) QTL (1765)
chr1	3303706	3327033	gain	chr1	2365050	5080388	2715338	Growth (49-56 days) QTL (6755)
chr1	3455725	3464015	gain	chr1	2365050	5927129	3562079	Blood cell count (total) QTL (1765)
chr1	3455725	3464015	gain	chr1	2365050	5080388	2715338	Growth (49-56 days) QTL (6755)
chr1	3681841	3685369	gain	chr1	2365050	5927129	3562079	Blood cell count (total) QTL (1765)
chr1	3681841	3685369	gain	chr1	2365050	5080388	2715338	Growth (49-56 days) QTL (6755)
chr1	3890778	3931561	gain	chr1	2365050	5927129	3562079	Blood cell count (total) QTL (1765)
chr1	3890778	3931561	gain	chr1	2365050	5080388	2715338	Growth (49-56 days) QTL (6755)
chr1	3962427	4044109	gain	chr1	2365050	5927129	3562079	Blood cell count (total) QTL (1765)
chr1	3962427	4044109	gain	chr1	2365050	5080388	2715338	Growth (49-56 days) QTL (6755)
chr1	20787083	20802727	gain	chr1	20794600	20864784	70184	Meat color QTL (25061)
chr1	23490920	23494059	gain	chr1	23286118	25486484	2200366	Body weight (63 days) QTL (6751)
chr1	23490920	23494059	gain	chr1	23286118	25486484	2200366	Body weight (77 days) QTL (6753)
chr1	23644091	23648979	loss	chr1	23286118	25486484	2200366	Body weight (63 days) QTL (6751)
chr1	23644091	23648979	loss	chr1	23286118	25486484	2200366	Body weight (77 days) QTL (6753)
chr1	23812864	23820755	loss	chr1	23286118	25486484	2200366	Body weight (63 days) QTL (6751)
chr1	23812864	23820755	loss	chr1	23286118	25486484	2200366	Body weight (77 days) QTL (6753)
chr1	25327410	25353670	gain	chr1	25275933	26328687	1052754	Body weight QTL (1772)
chr1	25327410	25353670	gain	chr1	23286118	25486484	2200366	Body weight (63 days) QTL (6751)
chr1	25327410	25353670	gain	chr1	23286118	25486484	2200366	Body weight (77 days) QTL (6753)
chr1	25327410	25353670	gain	chr1	24724882	25977769	1252887	Abdominal fat weight QTL (12442)
chr1	29345936	29352278	gain	chr1	28039417	30171759	2132342	Shank diameter QTL (30849)
chr1	29721681	29722711	loss	chr1	28039417	30171759	2132342	Shank diameter QTL (30849)
chr1	32403074	32542970	gain	chr1	32412697	32482880	70183	Pectoralis major weight QTL (11939)
chr1	34329904	34332574	gain	chr1	34097103	35175300	1078197	Body weight (200 days) QTL (9374)
chr1	34329904	34332574	gain	chr1	33430359	35973946	2543587	Marek's disease-related traits QTL (4585)
chr1	34953959	35164255	gain	chr1	34097103	35175300	1078197	Body weight (200 days) QTL (9374)
chr1	34953959	35164255	gain	chr1	33430359	35973946	2543587	Marek's disease-related traits QTL (4585)
chr1	35493688	35502588	gain	chr1	33430359	35973946	2543587	Marek's disease-related traits QTL (4585)
chr1	40743780	40861089	gain	chr1	40653344	42474406	1821062	Femur bending strength QTL (6758)
chr1	42849370	42866684	gain	chr1	42161807	43108156	946349	Yolk weight QTL (24938)
chr1	42849370	42866684	gain	chr1	42161807	43108156	946349	Yolk weight QTL (24939)
chr1	42849370	42866684	gain	chr1	42161807	43108156	946349	Yolk weight QTL (24940)
chr1	42849370	42866684	gain	chr1	42487597	47177056	4689459	Breast muscle percentage QTL (95427)
chr1	42963251	43137768	gain	chr1	42161807	43108156	946349	Yolk weight QTL (24938)
chr1	42963251	43137768	gain	chr1	42161807	43108156	946349	Yolk weight QTL (24939)
chr1	42963251	43137768	gain	chr1	42161807	43108156	946349	Yolk weight QTL (24940)
chr1	42963251	43137768	gain	chr1	42487597	47177056	4689459	Breast muscle percentage QTL (95427)
chr1	45959906	46004248	gain	chr1	45111848	45996329	884481	Body weight QTL (24950)
chr1	45959906	46004248	gain	chr1	42487597	47177056	4689459	Breast muscle percentage QTL (95427)
chr1	46219467	46238432	loss	chr1	42487597	47177056	4689459	Breast muscle percentage QTL (95427)
chr1	46372709	46376318	gain	chr1	46344784	46414968	70184	Ratio of triiodothyronine to thyroxine QTL (9250)
chr1	46372709	46376318	gain	chr1	42487597	47177056	4689459	Breast muscle percentage QTL (95427)
chr1	47036591	47043792	gain	chr1	42487597	47177056	4689459	Breast muscle percentage QTL (95427)
chr1	48074999	48084132	gain	chr1	48069877	48140060	70183	Insulin-like growth factor level QTL (9251)
chr1	48074999	48084132	gain	chr1	47367912	51977644	4609732	Body weight (40 days) QTL (9380)
chr1	48074999	48084132	gain	chr1	47367912	51977644	4609732	Conformation score QTL (9381)
chr1	48074999	48084132	gain	chr1	47438096	51599318	4161222	Body weight (200 days) QTL (9371)
chr1	48997585	48999977	gain	chr1	47367912	51977644	4609732	Body weight (40 days) QTL (9380)
chr1	48997585	48999977	gain	chr1	47367912	51977644	4609732	Conformation score QTL (9381)
chr1	48997585	48999977	gain	chr1	47438096	51599318	4161222	Body weight (200 days) QTL (9371)
chr1	48997585	48999977	gain	chr1	48175152	53130073	4954921	Haugh units QTL (1791)
chr1	48997585	48999977	gain	chr1	48175152	51977644	3802492	Abdominal fat weight QTL (1795)
chr1	48997585	48999977	gain	chr1	48175152	51977644	3802492	Drumstick weight QTL (1793)
chr1	50080551	50091846	gain	chr1	47367912	51977644	4609732	Body weight (40 days) QTL (9380)
chr1	50080551	50091846	gain	chr1	47367912	51977644	4609732	Conformation score QTL (9381)
chr1	50080551	50091846	gain	chr1	47438096	51599318	4161222	Body weight (200 days) QTL (9371)
chr1	50080551	50091846	gain	chr1	48175152	53130073	4954921	Haugh units QTL (1791)
chr1	50080551	50091846	gain	chr1	48175152	51977644	3802492	Abdominal fat weight QTL (1795)
chr1	50080551	50091846	gain	chr1	48175152	51977644	3802492	Drumstick weight QTL (1793)
chr1	50671518	50682324	gain	chr1	50680673	50680713	40	Visceral peritoneum pigmentation QTL (24825)
chr1	50671518	50682324	gain	chr1	47367912	51977644	4609732	Body weight (40 days) QTL (9380)
chr1	50671518	50682324	gain	chr1	47367912	51977644	4609732	Conformation score QTL (9381)
chr1	50671518	50682324	gain	chr1	47438096	51599318	4161222	Body weight (200 days) QTL (9371)
chr1	50671518	50682324	gain	chr1	48175152	53130073	4954921	Haugh units QTL (1791)
chr1	50671518	50682324	gain	chr1	48175152	51977644	3802492	Abdominal fat weight QTL (1795)
chr1	50671518	50682324	gain	chr1	48175152	51977644	3802492	Drumstick weight QTL (1793)
chr1	50892117	50897685	loss	chr1	50827298	50897482	70184	Yolk color QTL (36801)
chr1	50892117	50897685	loss	chr1	47367912	51977644	4609732	Body weight (40 days) QTL (9380)
chr1	50892117	50897685	loss	chr1	47367912	51977644	4609732	Conformation score QTL (9381)
chr1	50892117	50897685	loss	chr1	47438096	51599318	4161222	Body weight (200 days) QTL (9371)
chr1	50892117	50897685	loss	chr1	48175152	53130073	4954921	Haugh units QTL (1791)
chr1	50892117	50897685	loss	chr1	48175152	51977644	3802492	Abdominal fat weight QTL (1795)
chr1	50892117	50897685	loss	chr1	48175152	51977644	3802492	Drumstick weight QTL (1793)
chr1	51189456	51215153	gain	chr1	47367912	51977644	4609732	Body weight (40 days) QTL (9380)
chr1	51189456	51215153	gain	chr1	47367912	51977644	4609732	Conformation score QTL (9381)
chr1	51189456	51215153	gain	chr1	47438096	51599318	4161222	Body weight (200 days) QTL (9371)
chr1	51189456	51215153	gain	chr1	48175152	53130073	4954921	Haugh units QTL (1791)
chr1	51189456	51215153	gain	chr1	48175152	51977644	3802492	Abdominal fat weight QTL (1795)
chr1	51189456	51215153	gain	chr1	48175152	51977644	3802492	Drumstick weight QTL (1793)
chr1	51383806	51415190	Complex	chr1	51353675	51423859	70184	Drumstick percentage QTL (12541)
chr1	51383806	51415190	Complex	chr1	47367912	51977644	4609732	Body weight (40 days) QTL (9380)
chr1	51383806	51415190	Complex	chr1	47367912	51977644	4609732	Conformation score QTL (9381)
chr1	51383806	51415190	Complex	chr1	47438096	51599318	4161222	Body weight (200 days) QTL (9371)
chr1	51383806	51415190	Complex	chr1	48175152	53130073	4954921	Haugh units QTL (1791)
chr1	51383806	51415190	Complex	chr1	48175152	51977644	3802492	Abdominal fat weight QTL (1795)
chr1	51383806	51415190	Complex	chr1	48175152	51977644	3802492	Drumstick weight QTL (1793)
chr1	56605599	56619657	gain	chr1	56560037	56630220	70183	Abdominal fat weight QTL (1796)
chr1	56906456	56917084	gain	chr1	56905111	57866942	961831	Feed conversion ratio QTL (64524)
chr1	57107077	57111672	gain	chr1	56905111	57866942	961831	Feed conversion ratio QTL (64524)
chr1	57205223	57213502	gain	chr1	57156597	57226781	70184	Drumstick and thigh percentage QTL (11984)
chr1	57205223	57213502	gain	chr1	56905111	57866942	961831	Feed conversion ratio QTL (64524)
chr1	60981725	61000796	gain	chr1	60279767	63038738	2758971	Body weight (35 days) QTL (12480)
chr1	63070037	63078126	gain	chr1	63003646	63073830	70184	Abdominal fat weight QTL (6562)
chr1	63070037	63078126	gain	chr1	63003646	63073830	70184	Age at sexual maturity QTL (3328)
chr1	63070037	63078126	gain	chr1	63003646	63073830	70184	Abdominal fat weight QTL (9666)
chr1	63070037	63078126	gain	chr1	63038738	65961966	2923228	Age at first egg QTL (1803)
chr1	63070037	63078126	gain	chr1	63038738	67879065	4840327	Thigh muscle percent QTL (6860)
chr1	63070037	63078126	gain	chr1	63038738	67827367	4788629	Feed intake QTL (12460)
chr1	63465098	63468099	gain	chr1	63038738	65961966	2923228	Age at first egg QTL (1803)
chr1	63465098	63468099	gain	chr1	63038738	67879065	4840327	Thigh muscle percent QTL (6860)
chr1	63465098	63468099	gain	chr1	63038738	67827367	4788629	Feed intake QTL (12460)
chr1	64891943	64960944	gain	chr1	63038738	65961966	2923228	Age at first egg QTL (1803)
chr1	64891943	64960944	gain	chr1	63573401	65944409	2371008	Egg shell strength QTL (57879)
chr1	64891943	64960944	gain	chr1	64274224	66670836	2396612	Egg shell strength QTL (57880)
chr1	64891943	64960944	gain	chr1	64939062	65260562	321500	Egg shell color QTL (37926)
chr1	64891943	64960944	gain	chr1	63038738	67879065	4840327	Thigh muscle percent QTL (6860)
chr1	64891943	64960944	gain	chr1	63038738	67827367	4788629	Feed intake QTL (12460)
chr1	64891943	64960944	gain	chr1	64817043	67411534	2594491	Egg shell weight QTL (57900)
chr1	65637296	65984986	Complex	chr1	63038738	65961966	2923228	Age at first egg QTL (1803)
chr1	65637296	65984986	Complex	chr1	63573401	65944409	2371008	Egg shell strength QTL (57879)
chr1	65637296	65984986	Complex	chr1	64274224	66670836	2396612	Egg shell strength QTL (57880)
chr1	65637296	65984986	Complex	chr1	65470681	66558527	1087846	Marek's disease-related traits QTL (4586)
chr1	65637296	65984986	Complex	chr1	63038738	67879065	4840327	Thigh muscle percent QTL (6860)
chr1	65637296	65984986	Complex	chr1	63038738	67827367	4788629	Feed intake QTL (12460)
chr1	65637296	65984986	Complex	chr1	64817043	67411534	2594491	Egg shell weight QTL (57900)
chr1	66026027	66035144	gain	chr1	64274224	66670836	2396612	Egg shell strength QTL (57880)
chr1	66026027	66035144	gain	chr1	65470681	66558527	1087846	Marek's disease-related traits QTL (4586)
chr1	66026027	66035144	gain	chr1	63038738	67879065	4840327	Thigh muscle percent QTL (6860)
chr1	66026027	66035144	gain	chr1	63038738	67827367	4788629	Feed intake QTL (12460)
chr1	66026027	66035144	gain	chr1	64817043	67411534	2594491	Egg shell weight QTL (57900)
chr1	70395599	70432501	gain	chr1	69993494	70913757	920263	Body temperature QTL (95395)
chr1	70620221	70640304	gain	chr1	70558992	70629175	70183	Oocyst shedding QTL (13423)
chr1	70620221	70640304	gain	chr1	70558992	70629175	70183	Oocyst shedding QTL (13424)
chr1	70620221	70640304	gain	chr1	70558992	70629175	70183	Body weight QTL (13428)
chr1	70620221	70640304	gain	chr1	70558992	70629175	70183	Body weight QTL (13429)
chr1	70620221	70640304	gain	chr1	70558992	70629175	70183	Body weight QTL (13430)
chr1	70620221	70640304	gain	chr1	70558992	70629175	70183	Body weight QTL (13431)
chr1	70620221	70640304	gain	chr1	70558992	70629175	70183	Body weight QTL (13432)
chr1	70620221	70640304	gain	chr1	70558992	70629175	70183	Body weight QTL (13433)
chr1	70620221	70640304	gain	chr1	70558992	70629175	70183	Body weight QTL (13434)
chr1	70620221	70640304	gain	chr1	70558992	70629175	70183	Body weight QTL (13435)
chr1	70620221	70640304	gain	chr1	70558992	70629175	70183	Interferon-gamma level QTL (13436)
chr1	70620221	70640304	gain	chr1	69993494	70913757	920263	Body temperature QTL (95395)
chr1	71451280	71522594	gain	chr1	71401195	71471379	70184	Oocyst shedding QTL (13425)
chr1	71451280	71522594	gain	chr1	71401195	71471379	70184	Oocyst shedding QTL (13426)
chr1	71451280	71522594	gain	chr1	71401195	71471379	70184	Oocyst shedding QTL (13427)
chr1	71451280	71522594	gain	chr1	71401195	71471379	70184	Interferon-gamma level QTL (13437)
chr1	71451280	71522594	gain	chr1	71401195	71471379	70184	Interferon-gamma level QTL (13438)
chr1	71451280	71522594	gain	chr1	71401195	71471379	70184	Interferon-gamma level QTL (13439)
chr1	77596019	77730873	gain	chr1	77524114	78504714	980600	Body temperature QTL (95396)
chr1	78041571	78141632	gain	chr1	77524114	78504714	980600	Body temperature QTL (95396)
chr1	78723019	78732603	gain	chr1	78295451	79348205	1052754	Feed intake QTL (1814)
chr1	78788018	78803706	gain	chr1	78295451	79348205	1052754	Feed intake QTL (1814)
chr1	78851811	79098248	gain	chr1	78962195	79032379	70184	Body weight QTL (1815)
chr1	78851811	79098248	gain	chr1	78295451	79348205	1052754	Feed intake QTL (1814)
chr1	80090383	80112186	gain	chr1	79348205	81804631	2456426	Abdominal fat percentage QTL (12446)
chr1	80090383	80112186	gain	chr1	79699123	84531095	4831972	Tibia bone mineral density QTL (24356)
chr1	80090383	80112186	gain	chr1	79699123	84531095	4831972	Tibia bone mineral density QTL (24367)
chr1	80090383	80112186	gain	chr1	79699123	84531095	4831972	Oocyst shedding QTL (9367)
chr1	80152631	80160695	gain	chr1	80120225	80190408	70183	Hematocrit value QTL (9109)
chr1	80152631	80160695	gain	chr1	79348205	81804631	2456426	Abdominal fat percentage QTL (12446)
chr1	80152631	80160695	gain	chr1	79699123	84531095	4831972	Tibia bone mineral density QTL (24356)
chr1	80152631	80160695	gain	chr1	79699123	84531095	4831972	Tibia bone mineral density QTL (24367)
chr1	80152631	80160695	gain	chr1	79699123	84531095	4831972	Oocyst shedding QTL (9367)
chr1	80440354	80445038	gain	chr1	79348205	81804631	2456426	Abdominal fat percentage QTL (12446)
chr1	80440354	80445038	gain	chr1	79699123	84531095	4831972	Tibia bone mineral density QTL (24356)
chr1	80440354	80445038	gain	chr1	79699123	84531095	4831972	Tibia bone mineral density QTL (24367)
chr1	80440354	80445038	gain	chr1	79699123	84531095	4831972	Oocyst shedding QTL (9367)
chr1	84447100	84459715	gain	chr1	79699123	84531095	4831972	Tibia bone mineral density QTL (24356)
chr1	84447100	84459715	gain	chr1	79699123	84531095	4831972	Tibia bone mineral density QTL (24367)
chr1	84447100	84459715	gain	chr1	79699123	84531095	4831972	Oocyst shedding QTL (9367)
chr1	84447100	84459715	gain	chr1	81804631	84531095	2726464	Growth (post-challenge) QTL (9110)
chr1	84447100	84459715	gain	chr1	81804631	84531095	2726464	Plasma coloration QTL (9111)
chr1	85182590	85196536	gain	chr1	84669591	85602605	933014	Albumen height QTL (24923)
chr1	94290348	94574997	Complex	chr1	91939677	94473802	2534125	Fear-tonic immobility attempts QTL (1819)
chr1	109847098	109906632	gain	chr1	108492449	113198023	4705574	Receiving feather pecking QTL (1825)
chr1	109847098	109906632	gain	chr1	108492449	113198023	4705574	Frequency of calling QTL (1826)
chr1	111520115	111523663	gain	chr1	111258815	113198023	1939208	Egg shell strength QTL (1827)
chr1	111520115	111523663	gain	chr1	111258815	113198023	1939208	Egg shell thickness QTL (1828)
chr1	111520115	111523663	gain	chr1	108492449	113198023	4705574	Receiving feather pecking QTL (1825)
chr1	111520115	111523663	gain	chr1	108492449	113198023	4705574	Frequency of calling QTL (1826)
chr1	111686264	111692290	gain	chr1	111258815	113198023	1939208	Egg shell strength QTL (1827)
chr1	111686264	111692290	gain	chr1	111258815	113198023	1939208	Egg shell thickness QTL (1828)
chr1	111686264	111692290	gain	chr1	111609733	114767893	3158160	Breast muscle weight QTL (13385)
chr1	111686264	111692290	gain	chr1	108492449	113198023	4705574	Receiving feather pecking QTL (1825)
chr1	111686264	111692290	gain	chr1	108492449	113198023	4705574	Frequency of calling QTL (1826)
chr1	112496507	112535176	gain	chr1	111258815	113198023	1939208	Egg shell strength QTL (1827)
chr1	112496507	112535176	gain	chr1	111258815	113198023	1939208	Egg shell thickness QTL (1828)
chr1	112496507	112535176	gain	chr1	111609733	114767893	3158160	Breast muscle weight QTL (13385)
chr1	112496507	112535176	gain	chr1	108492449	113198023	4705574	Receiving feather pecking QTL (1825)
chr1	112496507	112535176	gain	chr1	108492449	113198023	4705574	Frequency of calling QTL (1826)
chr1	113433478	113659727	gain	chr1	111609733	114767893	3158160	Breast muscle weight QTL (13385)
chr1	122012340	122098142	gain	chr1	121979639	122049823	70184	Muscle fiber number QTL (19621)
chr1	130826572	130896715	gain	chr1	129690857	131687460	1996603	Body weight (28 days) QTL (95410)
chr1	130826572	130896715	gain	chr1	130688094	131687460	999366	Body weight (21 days) QTL (95403)
chr1	131285093	131286335	gain	chr1	129690857	131687460	1996603	Body weight (28 days) QTL (95410)
chr1	131285093	131286335	gain	chr1	130688094	131687460	999366	Body weight (21 days) QTL (95403)
chr1	155001916	155182451	loss	chr1	154992541	155062725	70184	Carcass weight QTL (6557)
chr1	155001916	155182451	loss	chr1	154992541	155062725	70184	Weight of the front half of the carcass QTL (6558)
chr1	155001916	155182451	loss	chr1	154992541	155062725	70184	Carcass weight QTL (6559)
chr1	155001916	155182451	loss	chr1	154992541	155062725	70184	Weight of the front half of the carcass QTL (6560)
chr1	155001916	155182451	loss	chr1	154992541	155062725	70184	Breast muscle weight QTL (6561)
chr1	155001916	155182451	loss	chr1	154992541	155062725	70184	Body weight QTL (6568)
chr1	165507551	165509887	gain	chr1	165369831	167462479	2092648	Body weight QTL (1847)
chr1	165507551	165509887	gain	chr1	165369831	167462479	2092648	Body weight QTL (1848)
chr1	165507551	165509887	gain	chr1	165369831	167462479	2092648	Body weight QTL (1849)
chr1	165507551	165509887	gain	chr1	165369831	168695069	3325238	Breast muscle weight QTL (1846)
chr1	165572049	165577065	loss	chr1	165369831	167462479	2092648	Body weight QTL (1847)
chr1	165572049	165577065	loss	chr1	165369831	167462479	2092648	Body weight QTL (1848)
chr1	165572049	165577065	loss	chr1	165369831	167462479	2092648	Body weight QTL (1849)
chr1	165572049	165577065	loss	chr1	165369831	168695069	3325238	Breast muscle weight QTL (1846)
chr1	165602941	165608109	gain	chr1	165369831	167462479	2092648	Body weight QTL (1847)
chr1	165602941	165608109	gain	chr1	165369831	167462479	2092648	Body weight QTL (1848)
chr1	165602941	165608109	gain	chr1	165369831	167462479	2092648	Body weight QTL (1849)
chr1	165602941	165608109	gain	chr1	165369831	168695069	3325238	Breast muscle weight QTL (1846)
chr1	165654196	165658680	gain	chr1	165369831	167462479	2092648	Body weight QTL (1847)
chr1	165654196	165658680	gain	chr1	165369831	167462479	2092648	Body weight QTL (1848)
chr1	165654196	165658680	gain	chr1	165369831	167462479	2092648	Body weight QTL (1849)
chr1	165654196	165658680	gain	chr1	165369831	168695069	3325238	Breast muscle weight QTL (1846)
chr1	166104855	166108307	loss	chr1	165369831	167462479	2092648	Body weight QTL (1847)
chr1	166104855	166108307	loss	chr1	165369831	167462479	2092648	Body weight QTL (1848)
chr1	166104855	166108307	loss	chr1	165369831	167462479	2092648	Body weight QTL (1849)
chr1	166104855	166108307	loss	chr1	165369831	168695069	3325238	Breast muscle weight QTL (1846)
chr1	166455265	166482823	gain	chr1	165369831	167462479	2092648	Body weight QTL (1847)
chr1	166455265	166482823	gain	chr1	165369831	167462479	2092648	Body weight QTL (1848)
chr1	166455265	166482823	gain	chr1	165369831	167462479	2092648	Body weight QTL (1849)
chr1	166455265	166482823	gain	chr1	165369831	168695069	3325238	Breast muscle weight QTL (1846)
chr1	168535421	168542105	gain	chr1	168536021	168536061	40	Feed intake QTL (64854)
chr1	168535421	168542105	gain	chr1	165369831	168695069	3325238	Breast muscle weight QTL (1846)
chr1	169115266	169126226	gain	chr1	168751115	169673198	922083	Yolk weight QTL (24942)
chr1	169592846	169675933	gain	chr1	169633629	169633669	40	Body weight (42 days) QTL (65916)
chr1	169592846	169675933	gain	chr1	169633629	169633669	40	Body weight (112 days) QTL (65917)
chr1	169592846	169675933	gain	chr1	169633629	169633669	40	Average daily gain QTL (65918)
chr1	169592846	169675933	gain	chr1	169633629	169633669	40	Average daily gain QTL (65919)
chr1	169592846	169675933	gain	chr1	169633629	169633669	40	Average daily gain QTL (65920)
chr1	169592846	169675933	gain	chr1	168751115	169673198	922083	Yolk weight QTL (24942)
chr1	169592846	169675933	gain	chr1	169502180	174390172	4887992	Body weight (70 days) QTL (7006)
chr1	169592846	169675933	gain	chr1	169502180	174284896	4782716	Body weight (84 days) QTL (7008)
chr1	169592846	169675933	gain	chr1	169642548	174530539	4887991	Body weight (77 days) QTL (7007)
chr1	169592846	169675933	gain	chr1	169642548	174144529	4501981	Carcass weight QTL (7009)
chr1	169777906	169897166	gain	chr1	169795666	169795706	40	Average daily gain QTL (65924)
chr1	169777906	169897166	gain	chr1	169502180	174390172	4887992	Body weight (70 days) QTL (7006)
chr1	169777906	169897166	gain	chr1	169502180	174284896	4782716	Body weight (84 days) QTL (7008)
chr1	169777906	169897166	gain	chr1	169642548	174530539	4887991	Body weight (77 days) QTL (7007)
chr1	169777906	169897166	gain	chr1	169642548	174144529	4501981	Carcass weight QTL (7009)
chr1	171890900	172103344	gain	chr1	171994902	171994942	40	Feed intake QTL (64872)
chr1	171890900	172103344	gain	chr1	171994902	171994942	40	Feed intake QTL (64941)
chr1	171890900	172103344	gain	chr1	169502180	174390172	4887992	Body weight (70 days) QTL (7006)
chr1	171890900	172103344	gain	chr1	169502180	174284896	4782716	Body weight (84 days) QTL (7008)
chr1	171890900	172103344	gain	chr1	169642548	174530539	4887991	Body weight (77 days) QTL (7007)
chr1	171890900	172103344	gain	chr1	169642548	174144529	4501981	Carcass weight QTL (7009)
chr1	171890900	172103344	gain	chr1	171011128	174495447	3484319	Abdominal fat percentage QTL (7011)
chr1	174068349	174104938	gain	chr1	169502180	174390172	4887992	Body weight (70 days) QTL (7006)
chr1	174068349	174104938	gain	chr1	169502180	174284896	4782716	Body weight (84 days) QTL (7008)
chr1	174068349	174104938	gain	chr1	169642548	174530539	4887991	Body weight (77 days) QTL (7007)
chr1	174068349	174104938	gain	chr1	169642548	174144529	4501981	Carcass weight QTL (7009)
chr1	174068349	174104938	gain	chr1	171011128	174495447	3484319	Abdominal fat percentage QTL (7011)
chr1	174068349	174104938	gain	chr1	173688336	175162191	1473855	Shank length QTL (14351)
chr1	174068349	174104938	gain	chr1	173688336	175162191	1473855	Shank length QTL (14347)
chr1	174068349	174104938	gain	chr1	173688336	175162191	1473855	Shank circumference QTL (14350)
chr1	174068349	174104938	gain	chr1	173688336	175162191	1473855	Shank length QTL (14343)
chr1	174068349	174104938	gain	chr1	173688336	175162191	1473855	Shank length QTL (14345)
chr1	174068349	174104938	gain	chr1	173688336	175162191	1473855	Keel length QTL (14353)
chr1	174068349	174104938	gain	chr1	173688336	175162191	1473855	Claw weight QTL (14354)
chr1	175019270	175024844	gain	chr1	173688336	175162191	1473855	Shank length QTL (14351)
chr1	175019270	175024844	gain	chr1	173688336	175162191	1473855	Shank length QTL (14347)
chr1	175019270	175024844	gain	chr1	173688336	175162191	1473855	Shank circumference QTL (14350)
chr1	175019270	175024844	gain	chr1	173688336	175162191	1473855	Shank length QTL (14343)
chr1	175019270	175024844	gain	chr1	173688336	175162191	1473855	Shank length QTL (14345)
chr1	175019270	175024844	gain	chr1	173688336	175162191	1473855	Keel length QTL (14353)
chr1	175019270	175024844	gain	chr1	173688336	175162191	1473855	Claw weight QTL (14354)
chr1	175829442	175836229	gain	chr1	175756892	176765230	1008338	Body weight (28 days) QTL (95411)
chr1	179769024	179850368	gain	chr1	179790084	179790124	40	Body weight (112 days) QTL (65721)
chr1	179769024	179850368	gain	chr1	179796524	181551114	1754590	Marek's disease-related traits QTL (4051)
chr1	179769024	179850368	gain	chr1	179796524	181551114	1754590	Marek's disease-related traits QTL (4052)
chr1	179769024	179850368	gain	chr1	179796524	181551114	1754590	Marek's disease-related traits QTL (4053)
chr1	180949032	180970950	loss	chr1	179796524	181551114	1754590	Marek's disease-related traits QTL (4051)
chr1	180949032	180970950	loss	chr1	179796524	181551114	1754590	Marek's disease-related traits QTL (4052)
chr1	180949032	180970950	loss	chr1	179796524	181551114	1754590	Marek's disease-related traits QTL (4053)
chr1	180972597	180980820	gain	chr1	179796524	181551114	1754590	Marek's disease-related traits QTL (4051)
chr1	180972597	180980820	gain	chr1	179796524	181551114	1754590	Marek's disease-related traits QTL (4052)
chr1	180972597	180980820	gain	chr1	179796524	181551114	1754590	Marek's disease-related traits QTL (4053)
chr1	181731621	181771670	gain	chr1	181726573	181796757	70184	Body weight (70 days) QTL (9458)
chr1	182962461	182971400	loss	chr1	182954786	183024970	70184	Body weight (200 days) QTL (9498)
chr1	186455554	186479297	gain	chr1	186065080	189594087	3529007	Response to novel food QTL (1859)
chr1	186455554	186479297	gain	chr1	186171581	187224335	1052754	Abdominal fat weight QTL (1850)
chr1	187995753	187997643	loss	chr1	186065080	189594087	3529007	Response to novel food QTL (1859)
chr1	187995753	187997643	loss	chr1	187813551	188761676	948125	Albumen height QTL (24954)
chr1	189464714	189465405	loss	chr1	186065080	189594087	3529007	Response to novel food QTL (1859)
chr1	189464714	189465405	loss	chr1	188137438	191778894	3641456	Abdominal fat weight QTL (1845)
chr1	189464714	189465405	loss	chr1	188137438	191778894	3641456	Shank weight QTL (1852)
chr1	189464714	189465405	loss	chr1	188137438	191778894	3641456	Pectoralis major weight QTL (1854)
chr1	189556863	189567564	gain	chr1	186065080	189594087	3529007	Response to novel food QTL (1859)
chr1	189556863	189567564	gain	chr1	188137438	191778894	3641456	Abdominal fat weight QTL (1845)
chr1	189556863	189567564	gain	chr1	188137438	191778894	3641456	Shank weight QTL (1852)
chr1	189556863	189567564	gain	chr1	188137438	191778894	3641456	Pectoralis major weight QTL (1854)
chr1	189580945	189613845	gain	chr1	186065080	189594087	3529007	Response to novel food QTL (1859)
chr1	189580945	189613845	gain	chr1	188137438	191778894	3641456	Abdominal fat weight QTL (1845)
chr1	189580945	189613845	gain	chr1	188137438	191778894	3641456	Shank weight QTL (1852)
chr1	189580945	189613845	gain	chr1	188137438	191778894	3641456	Pectoralis major weight QTL (1854)
chr1	189941463	189943001	gain	chr1	188137438	191778894	3641456	Abdominal fat weight QTL (1845)
chr1	189941463	189943001	gain	chr1	188137438	191778894	3641456	Shank weight QTL (1852)
chr1	189941463	189943001	gain	chr1	188137438	191778894	3641456	Pectoralis major weight QTL (1854)
chr1	190481677	190799172	gain	chr1	190569752	190639936	70184	Growth (0-14 days) QTL (9461)
chr1	190481677	190799172	gain	chr1	188137438	191778894	3641456	Abdominal fat weight QTL (1845)
chr1	190481677	190799172	gain	chr1	188137438	191778894	3641456	Shank weight QTL (1852)
chr1	190481677	190799172	gain	chr1	188137438	191778894	3641456	Pectoralis major weight QTL (1854)
chr1	190904052	190905314	loss	chr1	188137438	191778894	3641456	Abdominal fat weight QTL (1845)
chr1	190904052	190905314	loss	chr1	188137438	191778894	3641456	Shank weight QTL (1852)
chr1	190904052	190905314	loss	chr1	188137438	191778894	3641456	Pectoralis major weight QTL (1854)
chr1	191395063	191399829	gain	chr1	188137438	191778894	3641456	Abdominal fat weight QTL (1845)
chr1	191395063	191399829	gain	chr1	188137438	191778894	3641456	Shank weight QTL (1852)
chr1	191395063	191399829	gain	chr1	188137438	191778894	3641456	Pectoralis major weight QTL (1854)
chr1	191947472	191969434	gain	chr1	191778894	195276750	3497856	Fear-call latency QTL (1863)
chr1	191947472	191969434	gain	chr1	191778894	195276750	3497856	Wing weight QTL (1864)
chr1	192166473	192180017	loss	chr1	191778894	195276750	3497856	Fear-call latency QTL (1863)
chr1	192166473	192180017	loss	chr1	191778894	195276750	3497856	Wing weight QTL (1864)
chr1	193134236	193245194	gain	chr1	191778894	195276750	3497856	Fear-call latency QTL (1863)
chr1	193134236	193245194	gain	chr1	191778894	195276750	3497856	Wing weight QTL (1864)
chr1	193416334	193495888	gain	chr1	191778894	195276750	3497856	Fear-call latency QTL (1863)
chr1	193416334	193495888	gain	chr1	191778894	195276750	3497856	Wing weight QTL (1864)
chr1	193524704	193538192	gain	chr1	191778894	195276750	3497856	Fear-call latency QTL (1863)
chr1	193524704	193538192	gain	chr1	191778894	195276750	3497856	Wing weight QTL (1864)
chr1	193815273	193845654	loss	chr1	191778894	195276750	3497856	Fear-call latency QTL (1863)
chr1	193815273	193845654	loss	chr1	191778894	195276750	3497856	Wing weight QTL (1864)
chr1	194052101	194079106	gain	chr1	191778894	195276750	3497856	Fear-call latency QTL (1863)
chr1	194052101	194079106	gain	chr1	191778894	195276750	3497856	Wing weight QTL (1864)
chr1	194527453	194535857	gain	chr1	191778894	195276750	3497856	Fear-call latency QTL (1863)
chr1	194527453	194535857	gain	chr1	191778894	195276750	3497856	Wing weight QTL (1864)
chr1	194796841	194799334	gain	chr1	191778894	195276750	3497856	Fear-call latency QTL (1863)
chr1	194796841	194799334	gain	chr1	191778894	195276750	3497856	Wing weight QTL (1864)
chr10	1148626	1166459	gain	chr10	721092	4099808	3378716	Spleen weight QTL (2224)
chr10	1148626	1166459	gain	chr10	721092	4099808	3378716	Feather pecking QTL (2225)
chr10	1241911	1242105	gain	chr10	721092	4099808	3378716	Spleen weight QTL (2224)
chr10	1241911	1242105	gain	chr10	721092	4099808	3378716	Feather pecking QTL (2225)
chr10	1552057	1552810	loss	chr10	721092	4099808	3378716	Spleen weight QTL (2224)
chr10	1552057	1552810	loss	chr10	721092	4099808	3378716	Feather pecking QTL (2225)
chr10	2823619	2827582	gain	chr10	721092	4099808	3378716	Spleen weight QTL (2224)
chr10	2823619	2827582	gain	chr10	721092	4099808	3378716	Feather pecking QTL (2225)
chr10	3823785	3835002	gain	chr10	721092	4099808	3378716	Spleen weight QTL (2224)
chr10	3823785	3835002	gain	chr10	721092	4099808	3378716	Feather pecking QTL (2225)
chr10	3976509	4045464	gain	chr10	721092	4099808	3378716	Spleen weight QTL (2224)
chr10	3976509	4045464	gain	chr10	721092	4099808	3378716	Feather pecking QTL (2225)
chr10	5244380	5334883	gain	chr10	4438870	5438209	999339	Body weight QTL (95422)
chr10	5244380	5334883	gain	chr10	4099808	8522180	4422372	Body weight (70 days) QTL (2227)
chr10	5372806	5403720	gain	chr10	4438870	5438209	999339	Body weight QTL (95422)
chr10	5372806	5403720	gain	chr10	4099808	8522180	4422372	Body weight (70 days) QTL (2227)
chr10	6083783	6117901	gain	chr10	4099808	8522180	4422372	Body weight (70 days) QTL (2227)
chr10	6265027	6421371	gain	chr10	4099808	8522180	4422372	Body weight (70 days) QTL (2227)
chr10	6615248	6674588	gain	chr10	4099808	8522180	4422372	Body weight (70 days) QTL (2227)
chr10	7019266	7077940	gain	chr10	4099808	8522180	4422372	Body weight (70 days) QTL (2227)
chr10	7901773	7905431	gain	chr10	4099808	8522180	4422372	Body weight (70 days) QTL (2227)
chr10	7992522	8072790	gain	chr10	4099808	8522180	4422372	Body weight (70 days) QTL (2227)
chr10	8366026	8374562	gain	chr10	4099808	8522180	4422372	Body weight (70 days) QTL (2227)
chr10	11341632	11547718	Complex	chr10	10872264	15658282	4786018	Total mortality QTL (2230)
chr10	11797656	11801160	loss	chr10	10872264	15658282	4786018	Total mortality QTL (2230)
chr10	12665686	12676424	gain	chr10	10872264	15658282	4786018	Total mortality QTL (2230)
chr10	13604543	13616041	gain	chr10	10872264	15658282	4786018	Total mortality QTL (2230)
chr10	14136085	14152067	gain	chr10	10872264	15658282	4786018	Total mortality QTL (2230)
chr10	14262423	14318131	gain	chr10	10872264	15658282	4786018	Total mortality QTL (2230)
chr10	14262423	14318131	gain	chr10	14186112	14713378	527266	Abdominal fat weight QTL (30874)
chr10	14432370	14437231	gain	chr10	10872264	15658282	4786018	Total mortality QTL (2230)
chr10	14432370	14437231	gain	chr10	14186112	14713378	527266	Abdominal fat weight QTL (30874)
chr10	14517586	14519406	loss	chr10	10872264	15658282	4786018	Total mortality QTL (2230)
chr10	14517586	14519406	loss	chr10	14186112	14713378	527266	Abdominal fat weight QTL (30874)
chr10	15588690	15684363	gain	chr10	10872264	15658282	4786018	Total mortality QTL (2230)
chr10	15588690	15684363	gain	chr10	15658282	19911089	4252807	Body weight (ascites conditions) QTL (2234)
chr10	16878077	16883085	gain	chr10	15658282	19911089	4252807	Body weight (ascites conditions) QTL (2234)
chr10	16878077	16883085	gain	chr10	16184799	16942288	757489	Albumen height QTL (24956)
chr10	16878077	16883085	gain	chr10	16519830	19911089	3391259	Fear-call latency QTL (2235)
chr10	16878077	16883085	gain	chr10	16519830	19911089	3391259	Factor Fear QTL (2236)
chr10	16878077	16883085	gain	chr10	16519830	19911089	3391259	Abdominal fat percentage QTL (11811)
chr10	16878077	16883085	gain	chr10	16519830	19911089	3391259	Carcass ash content, dry matter basis QTL (17133)
chr10	16878077	16883085	gain	chr10	16519830	19911089	3391259	Body weight (35 days) QTL (7158)
chr10	16878077	16883085	gain	chr10	16519830	19911089	3391259	Body weight (41 days) QTL (7164)
chr10	17266000	17270117	loss	chr10	15658282	19911089	4252807	Body weight (ascites conditions) QTL (2234)
chr10	17266000	17270117	loss	chr10	16519830	19911089	3391259	Fear-call latency QTL (2235)
chr10	17266000	17270117	loss	chr10	16519830	19911089	3391259	Factor Fear QTL (2236)
chr10	17266000	17270117	loss	chr10	16519830	19911089	3391259	Abdominal fat percentage QTL (11811)
chr10	17266000	17270117	loss	chr10	16519830	19911089	3391259	Carcass ash content, dry matter basis QTL (17133)
chr10	17266000	17270117	loss	chr10	16519830	19911089	3391259	Body weight (35 days) QTL (7158)
chr10	17266000	17270117	loss	chr10	16519830	19911089	3391259	Body weight (41 days) QTL (7164)
chr10	17291525	17314406	gain	chr10	15658282	19911089	4252807	Body weight (ascites conditions) QTL (2234)
chr10	17291525	17314406	gain	chr10	16519830	19911089	3391259	Fear-call latency QTL (2235)
chr10	17291525	17314406	gain	chr10	16519830	19911089	3391259	Factor Fear QTL (2236)
chr10	17291525	17314406	gain	chr10	16519830	19911089	3391259	Abdominal fat percentage QTL (11811)
chr10	17291525	17314406	gain	chr10	16519830	19911089	3391259	Carcass ash content, dry matter basis QTL (17133)
chr10	17291525	17314406	gain	chr10	16519830	19911089	3391259	Body weight (35 days) QTL (7158)
chr10	17291525	17314406	gain	chr10	16519830	19911089	3391259	Body weight (41 days) QTL (7164)
chr10	17318592	17326559	gain	chr10	15658282	19911089	4252807	Body weight (ascites conditions) QTL (2234)
chr10	17318592	17326559	gain	chr10	16519830	19911089	3391259	Fear-call latency QTL (2235)
chr10	17318592	17326559	gain	chr10	16519830	19911089	3391259	Factor Fear QTL (2236)
chr10	17318592	17326559	gain	chr10	16519830	19911089	3391259	Abdominal fat percentage QTL (11811)
chr10	17318592	17326559	gain	chr10	16519830	19911089	3391259	Carcass ash content, dry matter basis QTL (17133)
chr10	17318592	17326559	gain	chr10	16519830	19911089	3391259	Body weight (35 days) QTL (7158)
chr10	17318592	17326559	gain	chr10	16519830	19911089	3391259	Body weight (41 days) QTL (7164)
chr10	17333542	17346322	gain	chr10	15658282	19911089	4252807	Body weight (ascites conditions) QTL (2234)
chr10	17333542	17346322	gain	chr10	16519830	19911089	3391259	Fear-call latency QTL (2235)
chr10	17333542	17346322	gain	chr10	16519830	19911089	3391259	Factor Fear QTL (2236)
chr10	17333542	17346322	gain	chr10	16519830	19911089	3391259	Abdominal fat percentage QTL (11811)
chr10	17333542	17346322	gain	chr10	16519830	19911089	3391259	Carcass ash content, dry matter basis QTL (17133)
chr10	17333542	17346322	gain	chr10	16519830	19911089	3391259	Body weight (35 days) QTL (7158)
chr10	17333542	17346322	gain	chr10	16519830	19911089	3391259	Body weight (41 days) QTL (7164)
chr10	17775699	17776634	gain	chr10	15658282	19911089	4252807	Body weight (ascites conditions) QTL (2234)
chr10	17775699	17776634	gain	chr10	16519830	19911089	3391259	Fear-call latency QTL (2235)
chr10	17775699	17776634	gain	chr10	16519830	19911089	3391259	Factor Fear QTL (2236)
chr10	17775699	17776634	gain	chr10	16519830	19911089	3391259	Abdominal fat percentage QTL (11811)
chr10	17775699	17776634	gain	chr10	16519830	19911089	3391259	Carcass ash content, dry matter basis QTL (17133)
chr10	17775699	17776634	gain	chr10	16519830	19911089	3391259	Body weight (35 days) QTL (7158)
chr10	17775699	17776634	gain	chr10	16519830	19911089	3391259	Body weight (41 days) QTL (7164)
chr10	18179708	18205832	gain	chr10	15658282	19911089	4252807	Body weight (ascites conditions) QTL (2234)
chr10	18179708	18205832	gain	chr10	16519830	19911089	3391259	Fear-call latency QTL (2235)
chr10	18179708	18205832	gain	chr10	16519830	19911089	3391259	Factor Fear QTL (2236)
chr10	18179708	18205832	gain	chr10	16519830	19911089	3391259	Abdominal fat percentage QTL (11811)
chr10	18179708	18205832	gain	chr10	16519830	19911089	3391259	Carcass ash content, dry matter basis QTL (17133)
chr10	18179708	18205832	gain	chr10	16519830	19911089	3391259	Body weight (35 days) QTL (7158)
chr10	18179708	18205832	gain	chr10	16519830	19911089	3391259	Body weight (41 days) QTL (7164)
chr10	18368265	18371214	loss	chr10	15658282	19911089	4252807	Body weight (ascites conditions) QTL (2234)
chr10	18368265	18371214	loss	chr10	16519830	19911089	3391259	Fear-call latency QTL (2235)
chr10	18368265	18371214	loss	chr10	16519830	19911089	3391259	Factor Fear QTL (2236)
chr10	18368265	18371214	loss	chr10	16519830	19911089	3391259	Abdominal fat percentage QTL (11811)
chr10	18368265	18371214	loss	chr10	16519830	19911089	3391259	Carcass ash content, dry matter basis QTL (17133)
chr10	18368265	18371214	loss	chr10	16519830	19911089	3391259	Body weight (35 days) QTL (7158)
chr10	18368265	18371214	loss	chr10	16519830	19911089	3391259	Body weight (41 days) QTL (7164)
chr10	18858586	18861463	gain	chr10	15658282	19911089	4252807	Body weight (ascites conditions) QTL (2234)
chr10	18858586	18861463	gain	chr10	16519830	19911089	3391259	Fear-call latency QTL (2235)
chr10	18858586	18861463	gain	chr10	16519830	19911089	3391259	Factor Fear QTL (2236)
chr10	18858586	18861463	gain	chr10	16519830	19911089	3391259	Abdominal fat percentage QTL (11811)
chr10	18858586	18861463	gain	chr10	16519830	19911089	3391259	Carcass ash content, dry matter basis QTL (17133)
chr10	18858586	18861463	gain	chr10	16519830	19911089	3391259	Body weight (35 days) QTL (7158)
chr10	18858586	18861463	gain	chr10	16519830	19911089	3391259	Body weight (41 days) QTL (7164)
chr10	18979513	18982296	gain	chr10	15658282	19911089	4252807	Body weight (ascites conditions) QTL (2234)
chr10	18979513	18982296	gain	chr10	16519830	19911089	3391259	Fear-call latency QTL (2235)
chr10	18979513	18982296	gain	chr10	16519830	19911089	3391259	Factor Fear QTL (2236)
chr10	18979513	18982296	gain	chr10	16519830	19911089	3391259	Abdominal fat percentage QTL (11811)
chr10	18979513	18982296	gain	chr10	16519830	19911089	3391259	Carcass ash content, dry matter basis QTL (17133)
chr10	18979513	18982296	gain	chr10	16519830	19911089	3391259	Body weight (35 days) QTL (7158)
chr10	18979513	18982296	gain	chr10	16519830	19911089	3391259	Body weight (41 days) QTL (7164)
chr10	19237086	19259327	gain	chr10	19081523	20251124	1169601	Residual feed intake QTL (64558)
chr10	19237086	19259327	gain	chr10	15658282	19911089	4252807	Body weight (ascites conditions) QTL (2234)
chr10	19237086	19259327	gain	chr10	16519830	19911089	3391259	Fear-call latency QTL (2235)
chr10	19237086	19259327	gain	chr10	16519830	19911089	3391259	Factor Fear QTL (2236)
chr10	19237086	19259327	gain	chr10	16519830	19911089	3391259	Abdominal fat percentage QTL (11811)
chr10	19237086	19259327	gain	chr10	16519830	19911089	3391259	Carcass ash content, dry matter basis QTL (17133)
chr10	19237086	19259327	gain	chr10	16519830	19911089	3391259	Body weight (35 days) QTL (7158)
chr10	19237086	19259327	gain	chr10	16519830	19911089	3391259	Body weight (41 days) QTL (7164)
chr10	19364794	19371970	loss	chr10	19081523	20251124	1169601	Residual feed intake QTL (64558)
chr10	19364794	19371970	loss	chr10	15658282	19911089	4252807	Body weight (ascites conditions) QTL (2234)
chr10	19364794	19371970	loss	chr10	16519830	19911089	3391259	Fear-call latency QTL (2235)
chr10	19364794	19371970	loss	chr10	16519830	19911089	3391259	Factor Fear QTL (2236)
chr10	19364794	19371970	loss	chr10	16519830	19911089	3391259	Abdominal fat percentage QTL (11811)
chr10	19364794	19371970	loss	chr10	16519830	19911089	3391259	Carcass ash content, dry matter basis QTL (17133)
chr10	19364794	19371970	loss	chr10	16519830	19911089	3391259	Body weight (35 days) QTL (7158)
chr10	19364794	19371970	loss	chr10	16519830	19911089	3391259	Body weight (41 days) QTL (7164)
chr10	19421141	19501878	loss	chr10	19081523	20251124	1169601	Residual feed intake QTL (64558)
chr10	19421141	19501878	loss	chr10	15658282	19911089	4252807	Body weight (ascites conditions) QTL (2234)
chr10	19421141	19501878	loss	chr10	16519830	19911089	3391259	Fear-call latency QTL (2235)
chr10	19421141	19501878	loss	chr10	16519830	19911089	3391259	Factor Fear QTL (2236)
chr10	19421141	19501878	loss	chr10	16519830	19911089	3391259	Abdominal fat percentage QTL (11811)
chr10	19421141	19501878	loss	chr10	16519830	19911089	3391259	Carcass ash content, dry matter basis QTL (17133)
chr10	19421141	19501878	loss	chr10	16519830	19911089	3391259	Body weight (35 days) QTL (7158)
chr10	19421141	19501878	loss	chr10	16519830	19911089	3391259	Body weight (41 days) QTL (7164)
chr10	19520948	19541981	Complex	chr10	19081523	20251124	1169601	Residual feed intake QTL (64558)
chr10	19520948	19541981	Complex	chr10	15658282	19911089	4252807	Body weight (ascites conditions) QTL (2234)
chr10	19520948	19541981	Complex	chr10	16519830	19911089	3391259	Fear-call latency QTL (2235)
chr10	19520948	19541981	Complex	chr10	16519830	19911089	3391259	Factor Fear QTL (2236)
chr10	19520948	19541981	Complex	chr10	16519830	19911089	3391259	Abdominal fat percentage QTL (11811)
chr10	19520948	19541981	Complex	chr10	16519830	19911089	3391259	Carcass ash content, dry matter basis QTL (17133)
chr10	19520948	19541981	Complex	chr10	16519830	19911089	3391259	Body weight (35 days) QTL (7158)
chr10	19520948	19541981	Complex	chr10	16519830	19911089	3391259	Body weight (41 days) QTL (7164)
chr10	19558230	19616600	loss	chr10	19081523	20251124	1169601	Residual feed intake QTL (64558)
chr10	19558230	19616600	loss	chr10	15658282	19911089	4252807	Body weight (ascites conditions) QTL (2234)
chr10	19558230	19616600	loss	chr10	16519830	19911089	3391259	Fear-call latency QTL (2235)
chr10	19558230	19616600	loss	chr10	16519830	19911089	3391259	Factor Fear QTL (2236)
chr10	19558230	19616600	loss	chr10	16519830	19911089	3391259	Abdominal fat percentage QTL (11811)
chr10	19558230	19616600	loss	chr10	16519830	19911089	3391259	Carcass ash content, dry matter basis QTL (17133)
chr10	19558230	19616600	loss	chr10	16519830	19911089	3391259	Body weight (35 days) QTL (7158)
chr10	19558230	19616600	loss	chr10	16519830	19911089	3391259	Body weight (41 days) QTL (7164)
chr10	19862709	19909641	gain	chr10	19081523	20251124	1169601	Residual feed intake QTL (64558)
chr10	19862709	19909641	gain	chr10	15658282	19911089	4252807	Body weight (ascites conditions) QTL (2234)
chr10	19862709	19909641	gain	chr10	16519830	19911089	3391259	Fear-call latency QTL (2235)
chr10	19862709	19909641	gain	chr10	16519830	19911089	3391259	Factor Fear QTL (2236)
chr10	19862709	19909641	gain	chr10	16519830	19911089	3391259	Abdominal fat percentage QTL (11811)
chr10	19862709	19909641	gain	chr10	16519830	19911089	3391259	Carcass ash content, dry matter basis QTL (17133)
chr10	19862709	19909641	gain	chr10	16519830	19911089	3391259	Body weight (35 days) QTL (7158)
chr10	19862709	19909641	gain	chr10	16519830	19911089	3391259	Body weight (41 days) QTL (7164)
chr11	4029528	4039744	gain	chr11	2526498	6272742	3746244	Cloacal bacterial burden after challenge with Salmonella E QTL (2271)
chr11	4029528	4039744	gain	chr11	2526498	6272742	3746244	Cloacal bacterial burden after challenge with Salmonella E QTL (2270)
chr11	4335207	4432586	gain	chr11	2526498	6272742	3746244	Cloacal bacterial burden after challenge with Salmonella E QTL (2271)
chr11	4335207	4432586	gain	chr11	2526498	6272742	3746244	Cloacal bacterial burden after challenge with Salmonella E QTL (2270)
chr11	4962435	4965379	loss	chr11	2526498	6272742	3746244	Cloacal bacterial burden after challenge with Salmonella E QTL (2271)
chr11	4962435	4965379	loss	chr11	2526498	6272742	3746244	Cloacal bacterial burden after challenge with Salmonella E QTL (2270)
chr11	7859007	7867722	gain	chr11	6272742	8436423	2163681	Egg number QTL (2283)
chr11	11423669	11510295	loss	chr11	11465453	11788261	322808	Body temperature QTL (30875)
chr11	13337076	13348351	gain	chr11	12810705	17435623	4624918	Breast color QTL (6840)
chr11	13337076	13348351	gain	chr11	12810705	17435623	4624918	Breast color QTL (6841)
chr11	13337076	13348351	gain	chr11	12810705	17435623	4624918	Body weight (46 days) QTL (6636)
chr11	13337076	13348351	gain	chr11	12810705	17435623	4624918	Body weight (112 days) QTL (6637)
chr11	13337076	13348351	gain	chr11	12810705	17435623	4624918	Growth (8-46 days) QTL (6638)
chr11	13337076	13348351	gain	chr11	12810705	17435623	4624918	Feed conversion ratio QTL (6734)
chr11	13337076	13348351	gain	chr11	12810705	17435623	4624918	Thigh muscle weight QTL (6735)
chr11	13337076	13348351	gain	chr11	12810705	17435623	4624918	Femur bending strength QTL (6773)
chr11	13337076	13348351	gain	chr11	12810705	17435623	4624918	Feather pecking QTL (2273)
chr11	13337076	13348351	gain	chr11	13182488	17610580	4428092	Breast color QTL (17056)
chr11	13387049	13414751	loss	chr11	12810705	17435623	4624918	Breast color QTL (6840)
chr11	13387049	13414751	loss	chr11	12810705	17435623	4624918	Breast color QTL (6841)
chr11	13387049	13414751	loss	chr11	12810705	17435623	4624918	Body weight (46 days) QTL (6636)
chr11	13387049	13414751	loss	chr11	12810705	17435623	4624918	Body weight (112 days) QTL (6637)
chr11	13387049	13414751	loss	chr11	12810705	17435623	4624918	Growth (8-46 days) QTL (6638)
chr11	13387049	13414751	loss	chr11	12810705	17435623	4624918	Feed conversion ratio QTL (6734)
chr11	13387049	13414751	loss	chr11	12810705	17435623	4624918	Thigh muscle weight QTL (6735)
chr11	13387049	13414751	loss	chr11	12810705	17435623	4624918	Femur bending strength QTL (6773)
chr11	13387049	13414751	loss	chr11	12810705	17435623	4624918	Feather pecking QTL (2273)
chr11	13387049	13414751	loss	chr11	13182488	17610580	4428092	Breast color QTL (17056)
chr11	14279428	14348102	gain	chr11	12810705	17435623	4624918	Breast color QTL (6840)
chr11	14279428	14348102	gain	chr11	12810705	17435623	4624918	Breast color QTL (6841)
chr11	14279428	14348102	gain	chr11	12810705	17435623	4624918	Body weight (46 days) QTL (6636)
chr11	14279428	14348102	gain	chr11	12810705	17435623	4624918	Body weight (112 days) QTL (6637)
chr11	14279428	14348102	gain	chr11	12810705	17435623	4624918	Growth (8-46 days) QTL (6638)
chr11	14279428	14348102	gain	chr11	12810705	17435623	4624918	Feed conversion ratio QTL (6734)
chr11	14279428	14348102	gain	chr11	12810705	17435623	4624918	Thigh muscle weight QTL (6735)
chr11	14279428	14348102	gain	chr11	12810705	17435623	4624918	Femur bending strength QTL (6773)
chr11	14279428	14348102	gain	chr11	12810705	17435623	4624918	Feather pecking QTL (2273)
chr11	14279428	14348102	gain	chr11	13182488	17610580	4428092	Breast color QTL (17056)
chr11	15114063	15129307	gain	chr11	12810705	17435623	4624918	Breast color QTL (6840)
chr11	15114063	15129307	gain	chr11	12810705	17435623	4624918	Breast color QTL (6841)
chr11	15114063	15129307	gain	chr11	12810705	17435623	4624918	Body weight (46 days) QTL (6636)
chr11	15114063	15129307	gain	chr11	12810705	17435623	4624918	Body weight (112 days) QTL (6637)
chr11	15114063	15129307	gain	chr11	12810705	17435623	4624918	Growth (8-46 days) QTL (6638)
chr11	15114063	15129307	gain	chr11	12810705	17435623	4624918	Feed conversion ratio QTL (6734)
chr11	15114063	15129307	gain	chr11	12810705	17435623	4624918	Thigh muscle weight QTL (6735)
chr11	15114063	15129307	gain	chr11	12810705	17435623	4624918	Femur bending strength QTL (6773)
chr11	15114063	15129307	gain	chr11	12810705	17435623	4624918	Feather pecking QTL (2273)
chr11	15114063	15129307	gain	chr11	13182488	17610580	4428092	Breast color QTL (17056)
chr11	15822361	15823421	loss	chr11	12810705	17435623	4624918	Breast color QTL (6840)
chr11	15822361	15823421	loss	chr11	12810705	17435623	4624918	Breast color QTL (6841)
chr11	15822361	15823421	loss	chr11	12810705	17435623	4624918	Body weight (46 days) QTL (6636)
chr11	15822361	15823421	loss	chr11	12810705	17435623	4624918	Body weight (112 days) QTL (6637)
chr11	15822361	15823421	loss	chr11	12810705	17435623	4624918	Growth (8-46 days) QTL (6638)
chr11	15822361	15823421	loss	chr11	12810705	17435623	4624918	Feed conversion ratio QTL (6734)
chr11	15822361	15823421	loss	chr11	12810705	17435623	4624918	Thigh muscle weight QTL (6735)
chr11	15822361	15823421	loss	chr11	12810705	17435623	4624918	Femur bending strength QTL (6773)
chr11	15822361	15823421	loss	chr11	12810705	17435623	4624918	Feather pecking QTL (2273)
chr11	15822361	15823421	loss	chr11	13182488	17610580	4428092	Breast color QTL (17056)
chr11	16025151	16033485	gain	chr11	12810705	17435623	4624918	Breast color QTL (6840)
chr11	16025151	16033485	gain	chr11	12810705	17435623	4624918	Breast color QTL (6841)
chr11	16025151	16033485	gain	chr11	12810705	17435623	4624918	Body weight (46 days) QTL (6636)
chr11	16025151	16033485	gain	chr11	12810705	17435623	4624918	Body weight (112 days) QTL (6637)
chr11	16025151	16033485	gain	chr11	12810705	17435623	4624918	Growth (8-46 days) QTL (6638)
chr11	16025151	16033485	gain	chr11	12810705	17435623	4624918	Feed conversion ratio QTL (6734)
chr11	16025151	16033485	gain	chr11	12810705	17435623	4624918	Thigh muscle weight QTL (6735)
chr11	16025151	16033485	gain	chr11	12810705	17435623	4624918	Femur bending strength QTL (6773)
chr11	16025151	16033485	gain	chr11	12810705	17435623	4624918	Feather pecking QTL (2273)
chr11	16025151	16033485	gain	chr11	13182488	17610580	4428092	Breast color QTL (17056)
chr11	16073972	16120197	gain	chr11	12810705	17435623	4624918	Breast color QTL (6840)
chr11	16073972	16120197	gain	chr11	12810705	17435623	4624918	Breast color QTL (6841)
chr11	16073972	16120197	gain	chr11	12810705	17435623	4624918	Body weight (46 days) QTL (6636)
chr11	16073972	16120197	gain	chr11	12810705	17435623	4624918	Body weight (112 days) QTL (6637)
chr11	16073972	16120197	gain	chr11	12810705	17435623	4624918	Growth (8-46 days) QTL (6638)
chr11	16073972	16120197	gain	chr11	12810705	17435623	4624918	Feed conversion ratio QTL (6734)
chr11	16073972	16120197	gain	chr11	12810705	17435623	4624918	Thigh muscle weight QTL (6735)
chr11	16073972	16120197	gain	chr11	12810705	17435623	4624918	Femur bending strength QTL (6773)
chr11	16073972	16120197	gain	chr11	12810705	17435623	4624918	Feather pecking QTL (2273)
chr11	16073972	16120197	gain	chr11	13182488	17610580	4428092	Breast color QTL (17056)
chr11	16632714	16673011	gain	chr11	12810705	17435623	4624918	Breast color QTL (6840)
chr11	16632714	16673011	gain	chr11	12810705	17435623	4624918	Breast color QTL (6841)
chr11	16632714	16673011	gain	chr11	12810705	17435623	4624918	Body weight (46 days) QTL (6636)
chr11	16632714	16673011	gain	chr11	12810705	17435623	4624918	Body weight (112 days) QTL (6637)
chr11	16632714	16673011	gain	chr11	12810705	17435623	4624918	Growth (8-46 days) QTL (6638)
chr11	16632714	16673011	gain	chr11	12810705	17435623	4624918	Feed conversion ratio QTL (6734)
chr11	16632714	16673011	gain	chr11	12810705	17435623	4624918	Thigh muscle weight QTL (6735)
chr11	16632714	16673011	gain	chr11	12810705	17435623	4624918	Femur bending strength QTL (6773)
chr11	16632714	16673011	gain	chr11	12810705	17435623	4624918	Feather pecking QTL (2273)
chr11	16632714	16673011	gain	chr11	13182488	17610580	4428092	Breast color QTL (17056)
chr11	17908865	17942567	loss	chr11	17873015	17916754	43739	Growth (8-46 days) QTL (9519)
chr11	17908865	17942567	loss	chr11	17435623	19401079	1965456	Thigh meat-to-bone ratio QTL (6736)
chr11	17908865	17942567	loss	chr11	17435623	19401079	1965456	Body weight (40 days) QTL (6737)
chr11	17908865	17942567	loss	chr11	17435623	18091711	656088	Body weight QTL (2284)
chr11	17908865	17942567	loss	chr11	17435623	18091711	656088	Body weight QTL (2285)
chr11	18087065	18091037	gain	chr11	17435623	19401079	1965456	Thigh meat-to-bone ratio QTL (6736)
chr11	18087065	18091037	gain	chr11	17435623	19401079	1965456	Body weight (40 days) QTL (6737)
chr11	18087065	18091037	gain	chr11	17435623	18091711	656088	Body weight QTL (2284)
chr11	18087065	18091037	gain	chr11	17435623	18091711	656088	Body weight QTL (2285)
chr11	18157781	18195958	Complex	chr11	17435623	19401079	1965456	Thigh meat-to-bone ratio QTL (6736)
chr11	18157781	18195958	Complex	chr11	17435623	19401079	1965456	Body weight (40 days) QTL (6737)
chr12	2249214	2318633	gain	chr12	2214522	3154517	939995	Egg shell color QTL (24926)
chr12	2249214	2318633	gain	chr12	2214522	3154517	939995	Egg shell color QTL (24934)
chr12	2249214	2318633	gain	chr12	2214522	3154517	939995	Egg shell color QTL (24928)
chr12	2249214	2318633	gain	chr12	2214522	3154517	939995	Egg shell color QTL (24929)
chr12	2249214	2318633	gain	chr12	2214522	3154517	939995	Egg shell color QTL (24930)
chr12	2249214	2318633	gain	chr12	2214522	3154517	939995	Egg production rate QTL (24975)
chr12	2422961	2447550	loss	chr12	2214522	3154517	939995	Egg shell color QTL (24926)
chr12	2422961	2447550	loss	chr12	2214522	3154517	939995	Egg shell color QTL (24934)
chr12	2422961	2447550	loss	chr12	2214522	3154517	939995	Egg shell color QTL (24928)
chr12	2422961	2447550	loss	chr12	2214522	3154517	939995	Egg shell color QTL (24929)
chr12	2422961	2447550	loss	chr12	2214522	3154517	939995	Egg shell color QTL (24930)
chr12	2422961	2447550	loss	chr12	2214522	3154517	939995	Egg production rate QTL (24975)
chr12	2588518	2599540	gain	chr12	2214522	3154517	939995	Egg shell color QTL (24926)
chr12	2588518	2599540	gain	chr12	2214522	3154517	939995	Egg shell color QTL (24934)
chr12	2588518	2599540	gain	chr12	2214522	3154517	939995	Egg shell color QTL (24928)
chr12	2588518	2599540	gain	chr12	2214522	3154517	939995	Egg shell color QTL (24929)
chr12	2588518	2599540	gain	chr12	2214522	3154517	939995	Egg shell color QTL (24930)
chr12	2588518	2599540	gain	chr12	2214522	3154517	939995	Egg production rate QTL (24975)
chr12	2645105	2650229	gain	chr12	2214522	3154517	939995	Egg shell color QTL (24926)
chr12	2645105	2650229	gain	chr12	2214522	3154517	939995	Egg shell color QTL (24934)
chr12	2645105	2650229	gain	chr12	2214522	3154517	939995	Egg shell color QTL (24928)
chr12	2645105	2650229	gain	chr12	2214522	3154517	939995	Egg shell color QTL (24929)
chr12	2645105	2650229	gain	chr12	2214522	3154517	939995	Egg shell color QTL (24930)
chr12	2645105	2650229	gain	chr12	2214522	3154517	939995	Egg production rate QTL (24975)
chr12	2958221	2965620	gain	chr12	2214522	3154517	939995	Egg shell color QTL (24926)
chr12	2958221	2965620	gain	chr12	2214522	3154517	939995	Egg shell color QTL (24934)
chr12	2958221	2965620	gain	chr12	2214522	3154517	939995	Egg shell color QTL (24928)
chr12	2958221	2965620	gain	chr12	2214522	3154517	939995	Egg shell color QTL (24929)
chr12	2958221	2965620	gain	chr12	2214522	3154517	939995	Egg shell color QTL (24930)
chr12	2958221	2965620	gain	chr12	2214522	3154517	939995	Egg production rate QTL (24975)
chr12	3013976	3047346	gain	chr12	2214522	3154517	939995	Egg shell color QTL (24926)
chr12	3013976	3047346	gain	chr12	2214522	3154517	939995	Egg shell color QTL (24934)
chr12	3013976	3047346	gain	chr12	2214522	3154517	939995	Egg shell color QTL (24928)
chr12	3013976	3047346	gain	chr12	2214522	3154517	939995	Egg shell color QTL (24929)
chr12	3013976	3047346	gain	chr12	2214522	3154517	939995	Egg shell color QTL (24930)
chr12	3013976	3047346	gain	chr12	2214522	3154517	939995	Egg production rate QTL (24975)
chr12	10646214	10660336	gain	chr12	10043043	11015296	972253	Body weight (36 days) QTL (64516)
chr12	11267918	11270533	loss	chr12	11106924	12275026	1168102	Body weight (1 day) QTL (7168)
chr12	11267918	11270533	loss	chr12	11106924	12275026	1168102	Body weight QTL (2300)
chr12	11835420	11845528	gain	chr12	11106924	12275026	1168102	Body weight (1 day) QTL (7168)
chr12	11835420	11845528	gain	chr12	11106924	12275026	1168102	Body weight QTL (2300)
chr12	12249654	12256563	gain	chr12	12192250	12406877	214627	Total white fat weight QTL (17336)
chr12	12249654	12256563	gain	chr12	11106924	12275026	1168102	Body weight (1 day) QTL (7168)
chr12	12249654	12256563	gain	chr12	11106924	12275026	1168102	Body weight QTL (2300)
chr12	12249654	12256563	gain	chr12	12055493	13026272	970779	Body weight (36 days) QTL (64517)
chr12	12999884	13030654	gain	chr12	12055493	13026272	970779	Body weight (36 days) QTL (64517)
chr12	16350172	16353880	gain	chr12	16261715	17794038	1532323	Blood potassium level QTL (71174)
chr12	17175241	17184544	gain	chr12	16261715	17794038	1532323	Blood potassium level QTL (71174)
chr13	8643011	8646704	gain	chr13	8120084	10363506	2243422	Breast muscle weight QTL (6739)
chr13	8722090	8728397	gain	chr13	8120084	10363506	2243422	Breast muscle weight QTL (6739)
chr13	9481700	9535062	loss	chr13	9323148	14111077	4787929	Body weight (63 days) QTL (9444)
chr13	9481700	9535062	loss	chr13	9323148	14111077	4787929	Shank length QTL (9445)
chr13	9481700	9535062	loss	chr13	9323148	14111077	4787929	Glucose level QTL (9446)
chr13	9481700	9535062	loss	chr13	9323148	14111077	4787929	Breast muscle percentage QTL (9447)
chr13	9481700	9535062	loss	chr13	9323148	14111077	4787929	Shank diameter QTL (9448)
chr13	9481700	9535062	loss	chr13	8120084	10363506	2243422	Breast muscle weight QTL (6739)
chr13	9595359	9618914	gain	chr13	9323148	14111077	4787929	Body weight (63 days) QTL (9444)
chr13	9595359	9618914	gain	chr13	9323148	14111077	4787929	Shank length QTL (9445)
chr13	9595359	9618914	gain	chr13	9323148	14111077	4787929	Glucose level QTL (9446)
chr13	9595359	9618914	gain	chr13	9323148	14111077	4787929	Breast muscle percentage QTL (9447)
chr13	9595359	9618914	gain	chr13	9323148	14111077	4787929	Shank diameter QTL (9448)
chr13	9595359	9618914	gain	chr13	8120084	10363506	2243422	Breast muscle weight QTL (6739)
chr13	9650153	9707571	loss	chr13	9323148	14111077	4787929	Body weight (63 days) QTL (9444)
chr13	9650153	9707571	loss	chr13	9323148	14111077	4787929	Shank length QTL (9445)
chr13	9650153	9707571	loss	chr13	9323148	14111077	4787929	Glucose level QTL (9446)
chr13	9650153	9707571	loss	chr13	9323148	14111077	4787929	Breast muscle percentage QTL (9447)
chr13	9650153	9707571	loss	chr13	9323148	14111077	4787929	Shank diameter QTL (9448)
chr13	9650153	9707571	loss	chr13	8120084	10363506	2243422	Breast muscle weight QTL (6739)
chr13	11032253	11047252	gain	chr13	9323148	14111077	4787929	Body weight (63 days) QTL (9444)
chr13	11032253	11047252	gain	chr13	9323148	14111077	4787929	Shank length QTL (9445)
chr13	11032253	11047252	gain	chr13	9323148	14111077	4787929	Glucose level QTL (9446)
chr13	11032253	11047252	gain	chr13	9323148	14111077	4787929	Breast muscle percentage QTL (9447)
chr13	11032253	11047252	gain	chr13	9323148	14111077	4787929	Shank diameter QTL (9448)
chr13	11679530	11692175	gain	chr13	9323148	14111077	4787929	Body weight (63 days) QTL (9444)
chr13	11679530	11692175	gain	chr13	9323148	14111077	4787929	Shank length QTL (9445)
chr13	11679530	11692175	gain	chr13	9323148	14111077	4787929	Glucose level QTL (9446)
chr13	11679530	11692175	gain	chr13	9323148	14111077	4787929	Breast muscle percentage QTL (9447)
chr13	11679530	11692175	gain	chr13	9323148	14111077	4787929	Shank diameter QTL (9448)
chr13	12104031	12115416	gain	chr13	9323148	14111077	4787929	Body weight (63 days) QTL (9444)
chr13	12104031	12115416	gain	chr13	9323148	14111077	4787929	Shank length QTL (9445)
chr13	12104031	12115416	gain	chr13	9323148	14111077	4787929	Glucose level QTL (9446)
chr13	12104031	12115416	gain	chr13	9323148	14111077	4787929	Breast muscle percentage QTL (9447)
chr13	12104031	12115416	gain	chr13	9323148	14111077	4787929	Shank diameter QTL (9448)
chr13	12131108	12148499	gain	chr13	9323148	14111077	4787929	Body weight (63 days) QTL (9444)
chr13	12131108	12148499	gain	chr13	9323148	14111077	4787929	Shank length QTL (9445)
chr13	12131108	12148499	gain	chr13	9323148	14111077	4787929	Glucose level QTL (9446)
chr13	12131108	12148499	gain	chr13	9323148	14111077	4787929	Breast muscle percentage QTL (9447)
chr13	12131108	12148499	gain	chr13	9323148	14111077	4787929	Shank diameter QTL (9448)
chr13	12493054	12529560	loss	chr13	12486249	12535255	49006	Feather length, back QTL (19645)
chr13	12493054	12529560	loss	chr13	9323148	14111077	4787929	Body weight (63 days) QTL (9444)
chr13	12493054	12529560	loss	chr13	9323148	14111077	4787929	Shank length QTL (9445)
chr13	12493054	12529560	loss	chr13	9323148	14111077	4787929	Glucose level QTL (9446)
chr13	12493054	12529560	loss	chr13	9323148	14111077	4787929	Breast muscle percentage QTL (9447)
chr13	12493054	12529560	loss	chr13	9323148	14111077	4787929	Shank diameter QTL (9448)
chr13	12493054	12529560	loss	chr13	12149399	13192210	1042811	Thigh muscle weight QTL (6741)
chr13	12592881	12681230	gain	chr13	9323148	14111077	4787929	Body weight (63 days) QTL (9444)
chr13	12592881	12681230	gain	chr13	9323148	14111077	4787929	Shank length QTL (9445)
chr13	12592881	12681230	gain	chr13	9323148	14111077	4787929	Glucose level QTL (9446)
chr13	12592881	12681230	gain	chr13	9323148	14111077	4787929	Breast muscle percentage QTL (9447)
chr13	12592881	12681230	gain	chr13	9323148	14111077	4787929	Shank diameter QTL (9448)
chr13	12592881	12681230	gain	chr13	12149399	13192210	1042811	Thigh muscle weight QTL (6741)
chr13	12790564	12808040	gain	chr13	12755782	12804788	49006	Glucagon level QTL (9242)
chr13	12790564	12808040	gain	chr13	9323148	14111077	4787929	Body weight (63 days) QTL (9444)
chr13	12790564	12808040	gain	chr13	9323148	14111077	4787929	Shank length QTL (9445)
chr13	12790564	12808040	gain	chr13	9323148	14111077	4787929	Glucose level QTL (9446)
chr13	12790564	12808040	gain	chr13	9323148	14111077	4787929	Breast muscle percentage QTL (9447)
chr13	12790564	12808040	gain	chr13	9323148	14111077	4787929	Shank diameter QTL (9448)
chr13	12790564	12808040	gain	chr13	12149399	13192210	1042811	Thigh muscle weight QTL (6741)
chr13	13292518	13310381	gain	chr13	9323148	14111077	4787929	Body weight (63 days) QTL (9444)
chr13	13292518	13310381	gain	chr13	9323148	14111077	4787929	Shank length QTL (9445)
chr13	13292518	13310381	gain	chr13	9323148	14111077	4787929	Glucose level QTL (9446)
chr13	13292518	13310381	gain	chr13	9323148	14111077	4787929	Breast muscle percentage QTL (9447)
chr13	13292518	13310381	gain	chr13	9323148	14111077	4787929	Shank diameter QTL (9448)
chr13	13292518	13310381	gain	chr13	13000812	16327806	3326994	Tibia width QTL (2307)
chr13	13292518	13310381	gain	chr13	13192210	16327806	3135596	Thigh meat-to-bone ratio QTL (6742)
chr13	13292518	13310381	gain	chr13	13192210	16327806	3135596	Drumstick muscle weight QTL (6743)
chr13	13292518	13310381	gain	chr13	13000812	17760035	4759223	Humerus width QTL (2308)
chr13	13833897	13849377	gain	chr13	9323148	14111077	4787929	Body weight (63 days) QTL (9444)
chr13	13833897	13849377	gain	chr13	9323148	14111077	4787929	Shank length QTL (9445)
chr13	13833897	13849377	gain	chr13	9323148	14111077	4787929	Glucose level QTL (9446)
chr13	13833897	13849377	gain	chr13	9323148	14111077	4787929	Breast muscle percentage QTL (9447)
chr13	13833897	13849377	gain	chr13	9323148	14111077	4787929	Shank diameter QTL (9448)
chr13	13833897	13849377	gain	chr13	13000812	16327806	3326994	Tibia width QTL (2307)
chr13	13833897	13849377	gain	chr13	13192210	16327806	3135596	Thigh meat-to-bone ratio QTL (6742)
chr13	13833897	13849377	gain	chr13	13192210	16327806	3135596	Drumstick muscle weight QTL (6743)
chr13	13833897	13849377	gain	chr13	13000812	17760035	4759223	Humerus width QTL (2308)
chr13	14569673	14570565	gain	chr13	13000812	16327806	3326994	Tibia width QTL (2307)
chr13	14569673	14570565	gain	chr13	13192210	16327806	3135596	Thigh meat-to-bone ratio QTL (6742)
chr13	14569673	14570565	gain	chr13	13192210	16327806	3135596	Drumstick muscle weight QTL (6743)
chr13	14569673	14570565	gain	chr13	14111077	16327806	2216729	Body weight QTL (2304)
chr13	14569673	14570565	gain	chr13	13000812	17760035	4759223	Humerus width QTL (2308)
chr13	14709515	14726630	loss	chr13	13000812	16327806	3326994	Tibia width QTL (2307)
chr13	14709515	14726630	loss	chr13	13192210	16327806	3135596	Thigh meat-to-bone ratio QTL (6742)
chr13	14709515	14726630	loss	chr13	13192210	16327806	3135596	Drumstick muscle weight QTL (6743)
chr13	14709515	14726630	loss	chr13	14111077	16327806	2216729	Body weight QTL (2304)
chr13	14709515	14726630	loss	chr13	13000812	17760035	4759223	Humerus width QTL (2308)
chr13	14877460	14888124	gain	chr13	13000812	16327806	3326994	Tibia width QTL (2307)
chr13	14877460	14888124	gain	chr13	13192210	16327806	3135596	Thigh meat-to-bone ratio QTL (6742)
chr13	14877460	14888124	gain	chr13	13192210	16327806	3135596	Drumstick muscle weight QTL (6743)
chr13	14877460	14888124	gain	chr13	14111077	16327806	2216729	Body weight QTL (2304)
chr13	14877460	14888124	gain	chr13	13000812	17760035	4759223	Humerus width QTL (2308)
chr13	14963767	14965402	gain	chr13	13000812	16327806	3326994	Tibia width QTL (2307)
chr13	14963767	14965402	gain	chr13	13192210	16327806	3135596	Thigh meat-to-bone ratio QTL (6742)
chr13	14963767	14965402	gain	chr13	13192210	16327806	3135596	Drumstick muscle weight QTL (6743)
chr13	14963767	14965402	gain	chr13	14111077	16327806	2216729	Body weight QTL (2304)
chr13	14963767	14965402	gain	chr13	13000812	17760035	4759223	Humerus width QTL (2308)
chr13	16671678	16739006	gain	chr13	13000812	17760035	4759223	Humerus width QTL (2308)
chr13	16671678	16739006	gain	chr13	15322607	18259775	2937168	Feed conversion ratio QTL (64562)
chr13	16671678	16739006	gain	chr13	16327806	17760035	1432229	Abdominal fat weight QTL (12441)
chr13	16671678	16739006	gain	chr13	16327806	17760035	1432229	Body weight QTL (2311)
chr13	16671678	16739006	gain	chr13	16327806	17760035	1432229	Body weight QTL (2312)
chr13	16671678	16739006	gain	chr13	16327806	17760035	1432229	Body weight QTL (2314)
chr13	16671678	16739006	gain	chr13	16327806	17760035	1432229	Body weight QTL (2315)
chr13	16671678	16739006	gain	chr13	16327806	17760035	1432229	Body weight QTL (2305)
chr13	16671678	16739006	gain	chr13	16670848	17423980	753132	Age at first egg QTL (56409)
chr13	16671678	16739006	gain	chr13	16670848	17423980	753132	Body weight (day of first egg) QTL (56410)
chr13	16671678	16739006	gain	chr13	16670848	17423980	753132	Body weight (day of first egg) QTL (56411)
chr13	16671678	16739006	gain	chr13	16670848	17423980	753132	Egg number QTL (56412)
chr13	16671678	16739006	gain	chr13	16670848	17423980	753132	Egg number QTL (36296)
chr13	16671678	16739006	gain	chr13	16670848	17423980	753132	Egg number QTL (36297)
chr13	16671678	16739006	gain	chr13	16670848	17423980	753132	Egg number QTL (36298)
chr13	16671678	16739006	gain	chr13	16670848	17423980	753132	Egg number QTL (36299)
chr13	16671678	16739006	gain	chr13	16670848	17423980	753132	Egg weight QTL (36300)
chr13	17191870	17193258	gain	chr13	13000812	17760035	4759223	Humerus width QTL (2308)
chr13	17191870	17193258	gain	chr13	15322607	18259775	2937168	Feed conversion ratio QTL (64562)
chr13	17191870	17193258	gain	chr13	16327806	17760035	1432229	Abdominal fat weight QTL (12441)
chr13	17191870	17193258	gain	chr13	16327806	17760035	1432229	Body weight QTL (2311)
chr13	17191870	17193258	gain	chr13	16327806	17760035	1432229	Body weight QTL (2312)
chr13	17191870	17193258	gain	chr13	16327806	17760035	1432229	Body weight QTL (2314)
chr13	17191870	17193258	gain	chr13	16327806	17760035	1432229	Body weight QTL (2315)
chr13	17191870	17193258	gain	chr13	16327806	17760035	1432229	Body weight QTL (2305)
chr13	17191870	17193258	gain	chr13	16670848	17423980	753132	Age at first egg QTL (56409)
chr13	17191870	17193258	gain	chr13	16670848	17423980	753132	Body weight (day of first egg) QTL (56410)
chr13	17191870	17193258	gain	chr13	16670848	17423980	753132	Body weight (day of first egg) QTL (56411)
chr13	17191870	17193258	gain	chr13	16670848	17423980	753132	Egg number QTL (56412)
chr13	17191870	17193258	gain	chr13	16670848	17423980	753132	Egg number QTL (36296)
chr13	17191870	17193258	gain	chr13	16670848	17423980	753132	Egg number QTL (36297)
chr13	17191870	17193258	gain	chr13	16670848	17423980	753132	Egg number QTL (36298)
chr13	17191870	17193258	gain	chr13	16670848	17423980	753132	Egg number QTL (36299)
chr13	17191870	17193258	gain	chr13	16670848	17423980	753132	Egg weight QTL (36300)
chr13	17215107	17219931	gain	chr13	13000812	17760035	4759223	Humerus width QTL (2308)
chr13	17215107	17219931	gain	chr13	15322607	18259775	2937168	Feed conversion ratio QTL (64562)
chr13	17215107	17219931	gain	chr13	16327806	17760035	1432229	Abdominal fat weight QTL (12441)
chr13	17215107	17219931	gain	chr13	16327806	17760035	1432229	Body weight QTL (2311)
chr13	17215107	17219931	gain	chr13	16327806	17760035	1432229	Body weight QTL (2312)
chr13	17215107	17219931	gain	chr13	16327806	17760035	1432229	Body weight QTL (2314)
chr13	17215107	17219931	gain	chr13	16327806	17760035	1432229	Body weight QTL (2315)
chr13	17215107	17219931	gain	chr13	16327806	17760035	1432229	Body weight QTL (2305)
chr13	17215107	17219931	gain	chr13	16670848	17423980	753132	Age at first egg QTL (56409)
chr13	17215107	17219931	gain	chr13	16670848	17423980	753132	Body weight (day of first egg) QTL (56410)
chr13	17215107	17219931	gain	chr13	16670848	17423980	753132	Body weight (day of first egg) QTL (56411)
chr13	17215107	17219931	gain	chr13	16670848	17423980	753132	Egg number QTL (56412)
chr13	17215107	17219931	gain	chr13	16670848	17423980	753132	Egg number QTL (36296)
chr13	17215107	17219931	gain	chr13	16670848	17423980	753132	Egg number QTL (36297)
chr13	17215107	17219931	gain	chr13	16670848	17423980	753132	Egg number QTL (36298)
chr13	17215107	17219931	gain	chr13	16670848	17423980	753132	Egg number QTL (36299)
chr13	17215107	17219931	gain	chr13	16670848	17423980	753132	Egg weight QTL (36300)
chr13	17719856	17759759	gain	chr13	17742519	17760035	17516	Weight of the front half of the carcass QTL (6564)
chr13	17719856	17759759	gain	chr13	17742519	17760035	17516	Pectoralis minor weight QTL (6565)
chr13	17719856	17759759	gain	chr13	17742519	17760035	17516	Breast muscle weight QTL (6567)
chr13	17719856	17759759	gain	chr13	17742519	17760035	17516	Drumstick meat-to-bone ratio QTL (6745)
chr13	17719856	17759759	gain	chr13	13000812	17760035	4759223	Humerus width QTL (2308)
chr13	17719856	17759759	gain	chr13	15322607	18259775	2937168	Feed conversion ratio QTL (64562)
chr13	17719856	17759759	gain	chr13	16327806	17760035	1432229	Abdominal fat weight QTL (12441)
chr13	17719856	17759759	gain	chr13	16327806	17760035	1432229	Body weight QTL (2311)
chr13	17719856	17759759	gain	chr13	16327806	17760035	1432229	Body weight QTL (2312)
chr13	17719856	17759759	gain	chr13	16327806	17760035	1432229	Body weight QTL (2314)
chr13	17719856	17759759	gain	chr13	16327806	17760035	1432229	Body weight QTL (2315)
chr13	17719856	17759759	gain	chr13	16327806	17760035	1432229	Body weight QTL (2305)
chr14	899738	904983	gain	chr14	50307	1466493	1416186	Antibody titer to LTA antigen QTL (2324)
chr14	899738	904983	gain	chr14	50307	1466493	1416186	Antibody titer to LTA antigen QTL (2325)
chr14	1514372	1549368	gain	chr14	1002891	1994087	991196	Body weight (21 days) QTL (95409)
chr14	1986021	1998536	gain	chr14	1002891	1994087	991196	Body weight (21 days) QTL (95409)
chr14	3276540	3277966	gain	chr14	3015033	5033869	2018836	Body temperature QTL (95397)
chr14	3276540	3277966	gain	chr14	3015033	4008517	993484	Body temperature QTL (95401)
chr14	3288742	3293613	gain	chr14	3015033	5033869	2018836	Body temperature QTL (95397)
chr14	3288742	3293613	gain	chr14	3015033	4008517	993484	Body temperature QTL (95401)
chr14	3567692	3572704	loss	chr14	3015033	5033869	2018836	Body temperature QTL (95397)
chr14	3567692	3572704	loss	chr14	3015033	4008517	993484	Body temperature QTL (95401)
chr14	3661845	3665281	gain	chr14	3015033	5033869	2018836	Body temperature QTL (95397)
chr14	3661845	3665281	gain	chr14	3015033	4008517	993484	Body temperature QTL (95401)
chr14	3680046	3689256	gain	chr14	3015033	5033869	2018836	Body temperature QTL (95397)
chr14	3680046	3689256	gain	chr14	3015033	4008517	993484	Body temperature QTL (95401)
chr14	4017475	4040439	loss	chr14	3015033	5033869	2018836	Body temperature QTL (95397)
chr14	4017475	4040439	loss	chr14	3987816	7445319	3457503	Dressing percentage QTL (15549)
chr14	4017475	4040439	loss	chr14	3987816	7445319	3457503	Body weight QTL (2328)
chr14	4017475	4040439	loss	chr14	4020862	4994744	973882	Egg production rate QTL (24974)
chr14	4072400	4081991	gain	chr14	3015033	5033869	2018836	Body temperature QTL (95397)
chr14	4072400	4081991	gain	chr14	3987816	7445319	3457503	Dressing percentage QTL (15549)
chr14	4072400	4081991	gain	chr14	3987816	7445319	3457503	Body weight QTL (2328)
chr14	4072400	4081991	gain	chr14	4020862	4994744	973882	Egg production rate QTL (24974)
chr14	4384734	4387429	gain	chr14	3015033	5033869	2018836	Body temperature QTL (95397)
chr14	4384734	4387429	gain	chr14	3987816	7445319	3457503	Dressing percentage QTL (15549)
chr14	4384734	4387429	gain	chr14	3987816	7445319	3457503	Body weight QTL (2328)
chr14	4384734	4387429	gain	chr14	4020862	4994744	973882	Egg production rate QTL (24974)
chr14	4788694	4813288	gain	chr14	3015033	5033869	2018836	Body temperature QTL (95397)
chr14	4788694	4813288	gain	chr14	3987816	7445319	3457503	Dressing percentage QTL (15549)
chr14	4788694	4813288	gain	chr14	3987816	7445319	3457503	Body weight QTL (2328)
chr14	4788694	4813288	gain	chr14	4020862	4994744	973882	Egg production rate QTL (24974)
chr14	5000562	5031628	Complex	chr14	3015033	5033869	2018836	Body temperature QTL (95397)
chr14	5000562	5031628	Complex	chr14	3987816	7445319	3457503	Dressing percentage QTL (15549)
chr14	5000562	5031628	Complex	chr14	3987816	7445319	3457503	Body weight QTL (2328)
chr14	5159109	5165581	gain	chr14	3987816	7445319	3457503	Dressing percentage QTL (15549)
chr14	5159109	5165581	gain	chr14	3987816	7445319	3457503	Body weight QTL (2328)
chr14	5159109	5165581	gain	chr14	5036782	6033623	996841	Body weight (36 days) QTL (64519)
chr14	5225010	5227236	loss	chr14	3987816	7445319	3457503	Dressing percentage QTL (15549)
chr14	5225010	5227236	loss	chr14	3987816	7445319	3457503	Body weight QTL (2328)
chr14	5225010	5227236	loss	chr14	5036782	6033623	996841	Body weight (36 days) QTL (64519)
chr14	5364273	5376783	gain	chr14	3987816	7445319	3457503	Dressing percentage QTL (15549)
chr14	5364273	5376783	gain	chr14	3987816	7445319	3457503	Body weight QTL (2328)
chr14	5364273	5376783	gain	chr14	5036782	6033623	996841	Body weight (36 days) QTL (64519)
chr14	5679306	5681429	gain	chr14	3987816	7445319	3457503	Dressing percentage QTL (15549)
chr14	5679306	5681429	gain	chr14	3987816	7445319	3457503	Body weight QTL (2328)
chr14	5679306	5681429	gain	chr14	5036782	6033623	996841	Body weight (36 days) QTL (64519)
chr14	6030037	6035039	gain	chr14	3987816	7445319	3457503	Dressing percentage QTL (15549)
chr14	6030037	6035039	gain	chr14	3987816	7445319	3457503	Body weight QTL (2328)
chr14	6030037	6035039	gain	chr14	5036782	6033623	996841	Body weight (36 days) QTL (64519)
chr14	6180617	6188296	gain	chr14	3987816	7445319	3457503	Dressing percentage QTL (15549)
chr14	6180617	6188296	gain	chr14	3987816	7445319	3457503	Body weight QTL (2328)
chr14	6625719	6632821	gain	chr14	6593502	6626906	33404	Growth (28-42 days) QTL (12531)
chr14	6625719	6632821	gain	chr14	3987816	7445319	3457503	Dressing percentage QTL (15549)
chr14	6625719	6632821	gain	chr14	3987816	7445319	3457503	Body weight QTL (2328)
chr14	8119252	8133502	gain	chr14	7445319	11815216	4369897	Breast percentage QTL (15582)
chr14	8187933	8200545	gain	chr14	7445319	11815216	4369897	Breast percentage QTL (15582)
chr14	8935221	9329903	gain	chr14	7445319	11815216	4369897	Breast percentage QTL (15582)
chr14	9337365	9505450	gain	chr14	7445319	11815216	4369897	Breast percentage QTL (15582)
chr14	9747432	9773937	gain	chr14	7445319	11815216	4369897	Breast percentage QTL (15582)
chr14	9977173	9983816	gain	chr14	7445319	11815216	4369897	Breast percentage QTL (15582)
chr14	10760013	10765827	gain	chr14	7445319	11815216	4369897	Breast percentage QTL (15582)
chr14	11358926	11372963	gain	chr14	7445319	11815216	4369897	Breast percentage QTL (15582)
chr14	11667555	11669502	loss	chr14	7445319	11815216	4369897	Breast percentage QTL (15582)
chr14	12503534	12525958	gain	chr14	12483308	12516713	33405	Tibia length QTL (9174)
chr14	12503534	12525958	gain	chr14	11815216	14680049	2864833	Egg shell stiffness QTL (14379)
chr14	12503534	12525958	gain	chr14	11815216	14680049	2864833	Egg shell stiffness QTL (14380)
chr14	12503534	12525958	gain	chr14	11815216	14680022	2864806	Antibody response to KLH antigen QTL (16728)
chr14	13320604	13324351	loss	chr14	11815216	14680049	2864833	Egg shell stiffness QTL (14379)
chr14	13320604	13324351	loss	chr14	11815216	14680049	2864833	Egg shell stiffness QTL (14380)
chr14	13320604	13324351	loss	chr14	11815216	14680022	2864806	Antibody response to KLH antigen QTL (16728)
chr14	13360366	13361262	gain	chr14	11815216	14680049	2864833	Egg shell stiffness QTL (14379)
chr14	13360366	13361262	gain	chr14	11815216	14680049	2864833	Egg shell stiffness QTL (14380)
chr14	13360366	13361262	gain	chr14	11815216	14680022	2864806	Antibody response to KLH antigen QTL (16728)
chr14	13872871	13886767	gain	chr14	11815216	14680049	2864833	Egg shell stiffness QTL (14379)
chr14	13872871	13886767	gain	chr14	11815216	14680049	2864833	Egg shell stiffness QTL (14380)
chr14	13872871	13886767	gain	chr14	11815216	14680022	2864806	Antibody response to KLH antigen QTL (16728)
chr14	13965501	14244921	loss	chr14	11815216	14680049	2864833	Egg shell stiffness QTL (14379)
chr14	13965501	14244921	loss	chr14	11815216	14680049	2864833	Egg shell stiffness QTL (14380)
chr14	13965501	14244921	loss	chr14	11815216	14680022	2864806	Antibody response to KLH antigen QTL (16728)
chr14	14718083	15018488	gain	chr14	14277138	14990913	713775	Egg production rate QTL (24976)
chr14	14718083	15018488	gain	chr14	14680022	15161805	481783	Antibody response to KLH antigen QTL (16729)
chr14	15068611	15093192	gain	chr14	14680022	15161805	481783	Antibody response to KLH antigen QTL (16729)
chr14	15124958	15161638	gain	chr14	14680022	15161805	481783	Antibody response to KLH antigen QTL (16729)
chr15	2707630	2740087	gain	chr15	2677446	2712034	34588	Bone mineral content QTL (9218)
chr15	2707630	2740087	gain	chr15	2216016	2798507	582491	Antibody titer to LPS antigen QTL (2336)
chr15	2707630	2740087	gain	chr15	2504500	7167439	4662939	Subcutaneous neck fat weight QTL (17331)
chr15	2819226	2825676	gain	chr15	2504500	7167439	4662939	Subcutaneous neck fat weight QTL (17331)
chr15	2892643	2907407	gain	chr15	2504500	7167439	4662939	Subcutaneous neck fat weight QTL (17331)
chr15	3904800	3974068	gain	chr15	2504500	7167439	4662939	Subcutaneous neck fat weight QTL (17331)
chr15	3904800	3974068	gain	chr15	3717446	8184057	4466611	Body weight (35 days) QTL (3355)
chr15	3904800	3974068	gain	chr15	3717446	7928397	4210951	Drumstick and thigh percentage QTL (15586)
chr15	3904800	3974068	gain	chr15	3717446	7928397	4210951	Abdominal fat weight QTL (2337)
chr15	3904800	3974068	gain	chr15	3717446	7928397	4210951	Abdominal fat percentage QTL (2339)
chr15	3904800	3974068	gain	chr15	3717446	7928397	4210951	Abdominal fat percentage QTL (2340)
chr15	4307764	4308096	gain	chr15	2504500	7167439	4662939	Subcutaneous neck fat weight QTL (17331)
chr15	4307764	4308096	gain	chr15	3717446	8184057	4466611	Body weight (35 days) QTL (3355)
chr15	4307764	4308096	gain	chr15	3717446	7928397	4210951	Drumstick and thigh percentage QTL (15586)
chr15	4307764	4308096	gain	chr15	3717446	7928397	4210951	Abdominal fat weight QTL (2337)
chr15	4307764	4308096	gain	chr15	3717446	7928397	4210951	Abdominal fat percentage QTL (2339)
chr15	4307764	4308096	gain	chr15	3717446	7928397	4210951	Abdominal fat percentage QTL (2340)
chr15	4500735	4504885	gain	chr15	2504500	7167439	4662939	Subcutaneous neck fat weight QTL (17331)
chr15	4500735	4504885	gain	chr15	3717446	8184057	4466611	Body weight (35 days) QTL (3355)
chr15	4500735	4504885	gain	chr15	3717446	7928397	4210951	Drumstick and thigh percentage QTL (15586)
chr15	4500735	4504885	gain	chr15	3717446	7928397	4210951	Abdominal fat weight QTL (2337)
chr15	4500735	4504885	gain	chr15	3717446	7928397	4210951	Abdominal fat percentage QTL (2339)
chr15	4500735	4504885	gain	chr15	3717446	7928397	4210951	Abdominal fat percentage QTL (2340)
chr15	4671388	4676930	loss	chr15	2504500	7167439	4662939	Subcutaneous neck fat weight QTL (17331)
chr15	4671388	4676930	loss	chr15	3717446	8184057	4466611	Body weight (35 days) QTL (3355)
chr15	4671388	4676930	loss	chr15	3717446	7928397	4210951	Drumstick and thigh percentage QTL (15586)
chr15	4671388	4676930	loss	chr15	3717446	7928397	4210951	Abdominal fat weight QTL (2337)
chr15	4671388	4676930	loss	chr15	3717446	7928397	4210951	Abdominal fat percentage QTL (2339)
chr15	4671388	4676930	loss	chr15	3717446	7928397	4210951	Abdominal fat percentage QTL (2340)
chr15	4879104	4896275	gain	chr15	2504500	7167439	4662939	Subcutaneous neck fat weight QTL (17331)
chr15	4879104	4896275	gain	chr15	3717446	8184057	4466611	Body weight (35 days) QTL (3355)
chr15	4879104	4896275	gain	chr15	3717446	7928397	4210951	Drumstick and thigh percentage QTL (15586)
chr15	4879104	4896275	gain	chr15	3717446	7928397	4210951	Abdominal fat weight QTL (2337)
chr15	4879104	4896275	gain	chr15	3717446	7928397	4210951	Abdominal fat percentage QTL (2339)
chr15	4879104	4896275	gain	chr15	3717446	7928397	4210951	Abdominal fat percentage QTL (2340)
chr15	4907869	4908007	gain	chr15	2504500	7167439	4662939	Subcutaneous neck fat weight QTL (17331)
chr15	4907869	4908007	gain	chr15	3717446	8184057	4466611	Body weight (35 days) QTL (3355)
chr15	4907869	4908007	gain	chr15	3717446	7928397	4210951	Drumstick and thigh percentage QTL (15586)
chr15	4907869	4908007	gain	chr15	3717446	7928397	4210951	Abdominal fat weight QTL (2337)
chr15	4907869	4908007	gain	chr15	3717446	7928397	4210951	Abdominal fat percentage QTL (2339)
chr15	4907869	4908007	gain	chr15	3717446	7928397	4210951	Abdominal fat percentage QTL (2340)
chr15	5579979	5583841	gain	chr15	2504500	7167439	4662939	Subcutaneous neck fat weight QTL (17331)
chr15	5579979	5583841	gain	chr15	3717446	8184057	4466611	Body weight (35 days) QTL (3355)
chr15	5579979	5583841	gain	chr15	3717446	7928397	4210951	Drumstick and thigh percentage QTL (15586)
chr15	5579979	5583841	gain	chr15	3717446	7928397	4210951	Abdominal fat weight QTL (2337)
chr15	5579979	5583841	gain	chr15	3717446	7928397	4210951	Abdominal fat percentage QTL (2339)
chr15	5579979	5583841	gain	chr15	3717446	7928397	4210951	Abdominal fat percentage QTL (2340)
chr15	6425000	6427105	gain	chr15	2504500	7167439	4662939	Subcutaneous neck fat weight QTL (17331)
chr15	6425000	6427105	gain	chr15	3717446	8184057	4466611	Body weight (35 days) QTL (3355)
chr15	6425000	6427105	gain	chr15	3717446	7928397	4210951	Drumstick and thigh percentage QTL (15586)
chr15	6425000	6427105	gain	chr15	3717446	7928397	4210951	Abdominal fat weight QTL (2337)
chr15	6425000	6427105	gain	chr15	3717446	7928397	4210951	Abdominal fat percentage QTL (2339)
chr15	6425000	6427105	gain	chr15	3717446	7928397	4210951	Abdominal fat percentage QTL (2340)
chr15	6425000	6427105	gain	chr15	6125654	6811553	685899	Albumen height QTL (24953)
chr15	7286345	7290124	gain	chr15	3717446	8184057	4466611	Body weight (35 days) QTL (3355)
chr15	7286345	7290124	gain	chr15	3717446	7928397	4210951	Drumstick and thigh percentage QTL (15586)
chr15	7286345	7290124	gain	chr15	3717446	7928397	4210951	Abdominal fat weight QTL (2337)
chr15	7286345	7290124	gain	chr15	3717446	7928397	4210951	Abdominal fat percentage QTL (2339)
chr15	7286345	7290124	gain	chr15	3717446	7928397	4210951	Abdominal fat percentage QTL (2340)
chr15	7604347	7623587	gain	chr15	3717446	8184057	4466611	Body weight (35 days) QTL (3355)
chr15	7604347	7623587	gain	chr15	3717446	7928397	4210951	Drumstick and thigh percentage QTL (15586)
chr15	7604347	7623587	gain	chr15	3717446	7928397	4210951	Abdominal fat weight QTL (2337)
chr15	7604347	7623587	gain	chr15	3717446	7928397	4210951	Abdominal fat percentage QTL (2339)
chr15	7604347	7623587	gain	chr15	3717446	7928397	4210951	Abdominal fat percentage QTL (2340)
chr15	7901561	7904598	gain	chr15	7893808	7928397	34589	Shank weight to length ratio QTL (9176)
chr15	7901561	7904598	gain	chr15	3717446	8184057	4466611	Body weight (35 days) QTL (3355)
chr15	7901561	7904598	gain	chr15	3717446	7928397	4210951	Drumstick and thigh percentage QTL (15586)
chr15	7901561	7904598	gain	chr15	3717446	7928397	4210951	Abdominal fat weight QTL (2337)
chr15	7901561	7904598	gain	chr15	3717446	7928397	4210951	Abdominal fat percentage QTL (2339)
chr15	7901561	7904598	gain	chr15	3717446	7928397	4210951	Abdominal fat percentage QTL (2340)
chr15	8554286	8578190	gain	chr15	7928397	10631416	2703019	Corticosterone response QTL (2342)
chr15	8554286	8578190	gain	chr15	7928397	10631416	2703019	Carcass fat content, dry matter basis QTL (17121)
chr15	8554286	8578190	gain	chr15	7928397	10631416	2703019	Carcass fat content QTL (17122)
chr15	8554286	8578190	gain	chr15	7928397	10631416	2703019	Carcass protein content, dry matter basis QTL (17123)
chr15	8554286	8578190	gain	chr15	8011112	11634497	3623385	Yolk height QTL (36776)
chr15	8554286	8578190	gain	chr15	8046290	10044333	1998043	Body temperature QTL (95399)
chr15	8554286	8578190	gain	chr15	8046290	9037893	991603	Body temperature QTL (95398)
chr15	8554286	8578190	gain	chr15	8184057	10631416	2447359	Feather pecking QTL (2341)
chr15	8711904	8720968	gain	chr15	7928397	10631416	2703019	Corticosterone response QTL (2342)
chr15	8711904	8720968	gain	chr15	7928397	10631416	2703019	Carcass fat content, dry matter basis QTL (17121)
chr15	8711904	8720968	gain	chr15	7928397	10631416	2703019	Carcass fat content QTL (17122)
chr15	8711904	8720968	gain	chr15	7928397	10631416	2703019	Carcass protein content, dry matter basis QTL (17123)
chr15	8711904	8720968	gain	chr15	8011112	11634497	3623385	Yolk height QTL (36776)
chr15	8711904	8720968	gain	chr15	8046290	10044333	1998043	Body temperature QTL (95399)
chr15	8711904	8720968	gain	chr15	8046290	9037893	991603	Body temperature QTL (95398)
chr15	8711904	8720968	gain	chr15	8184057	10631416	2447359	Feather pecking QTL (2341)
chr15	10754704	10755642	gain	chr15	10051774	11060150	1008376	Breast muscle percentage QTL (95428)
chr15	10754704	10755642	gain	chr15	10631416	12656803	2025387	Growth (post-challenge) QTL (9120)
chr15	10754704	10755642	gain	chr15	8011112	11634497	3623385	Yolk height QTL (36776)
chr15	11047804	11056498	gain	chr15	10051774	11060150	1008376	Breast muscle percentage QTL (95428)
chr15	11047804	11056498	gain	chr15	10631416	12656803	2025387	Growth (post-challenge) QTL (9120)
chr15	11047804	11056498	gain	chr15	8011112	11634497	3623385	Yolk height QTL (36776)
chr15	11106809	11146415	Complex	chr15	10631416	12656803	2025387	Growth (post-challenge) QTL (9120)
chr15	11106809	11146415	Complex	chr15	8011112	11634497	3623385	Yolk height QTL (36776)
chr15	11755894	11760035	loss	chr15	10631416	12656803	2025387	Growth (post-challenge) QTL (9120)
chr15	12574156	12579840	loss	chr15	10631416	12656803	2025387	Growth (post-challenge) QTL (9120)
chr16	1253	533589	Complex	chr16	19483	19523	40	Immunoglobulin Y level QTL (37938)
chr16	1253	533589	Complex	chr16	97802	97842	40	Immunoglobulin Y level QTL (37942)
chr16	1253	533589	Complex	chr16	154255	154295	40	Immunoglobulin Y level QTL (37940)
chr16	1253	533589	Complex	chr16	206573	206613	40	Immunoglobulin Y level QTL (37941)
chr16	1253	533589	Complex	chr16	380694	380734	40	Immunoglobulin Y level QTL (37939)
chr16	1253	533589	Complex	chr16	91458	111458	20000	Cecal bacterial burden after challenge with Salmonella E QTL (9361)
chr16	1253	533589	Complex	chr16	91458	111458	20000	Cloacal bacterial burden after challenge with Salmonella E QTL (9362)
chr16	1253	533589	Complex	chr16	91458	111458	20000	Salmonella presence in ovary QTL (9365)
chr16	1253	533589	Complex	chr16	91458	111458	20000	Antibody titer to SRBC antigen QTL (14440)
chr16	1253	533589	Complex	chr16	91458	111458	20000	Growth (63-77 days) QTL (14441)
chr16	1253	533589	Complex	chr16	91458	111458	20000	Body weight (day of first egg) QTL (14442)
chr16	1253	533589	Complex	chr16	91458	111458	20000	Antibody titer to SRBC antigen QTL (14413)
chr16	1253	533589	Complex	chr16	91458	111458	20000	Body weight (hatch) QTL (55899)
chr16	1253	533589	Complex	chr16	91458	111458	20000	Egg weight QTL (61995)
chr16	1253	533589	Complex	chr16	91458	111458	20000	Egg weight QTL (61996)
chr16	1253	533589	Complex	chr16	91458	111458	20000	Egg weight QTL (61997)
chr16	1253	533589	Complex	chr16	91458	111458	20000	Egg production rate QTL (61998)
chr16	1253	533589	Complex	chr16	91458	111458	20000	Body weight QTL (61999)
chr16	1253	533589	Complex	chr16	91458	111458	20000	Body weight (56 days) QTL (62000)
chr16	1253	533589	Complex	chr16	91458	111458	20000	Body weight (84 days) QTL (62001)
chr16	1253	533589	Complex	chr16	19503	180605	161102	Feed intake QTL (64563)
chr16	1253	533589	Complex	chr16	101458	401458	300000	Antibody response to SRBC antigen QTL (2351)
chr16	1253	533589	Complex	chr16	101458	401458	300000	Antibody response to SRBC antigen QTL (2352)
chr16	1253	533589	Complex	chr16	101458	401458	300000	Antibody response to MB antigen QTL (2353)
chr16	1253	533589	Complex	chr16	101458	401458	300000	Cloacal bacterial burden after challenge with Salmonella E QTL (2350)
chr17	659381	688159	loss	chr17	679594	704894	25300	Ratio of insulin to glucagon QTL (9266)
chr17	761993	766858	loss	chr17	717544	4983482	4265938	Bursa of Fabricius weight QTL (2356)
chr17	761993	766858	loss	chr17	755494	2386478	1630984	Bone mineral content QTL (9178)
chr17	958482	986221	gain	chr17	717544	4983482	4265938	Bursa of Fabricius weight QTL (2356)
chr17	958482	986221	gain	chr17	755494	2386478	1630984	Bone mineral content QTL (9178)
chr17	958482	986221	gain	chr17	768144	2399128	1630984	Bone mineral content QTL (9177)
chr17	1278744	1302507	gain	chr17	1128225	2088123	959898	Egg production rate QTL (24945)
chr17	1278744	1302507	gain	chr17	717544	4983482	4265938	Bursa of Fabricius weight QTL (2356)
chr17	1278744	1302507	gain	chr17	755494	2386478	1630984	Bone mineral content QTL (9178)
chr17	1278744	1302507	gain	chr17	768144	2399128	1630984	Bone mineral content QTL (9177)
chr17	1909125	1911532	gain	chr17	1128225	2088123	959898	Egg production rate QTL (24945)
chr17	1909125	1911532	gain	chr17	717544	4983482	4265938	Bursa of Fabricius weight QTL (2356)
chr17	1909125	1911532	gain	chr17	755494	2386478	1630984	Bone mineral content QTL (9178)
chr17	1909125	1911532	gain	chr17	768144	2399128	1630984	Bone mineral content QTL (9177)
chr17	2393373	2445202	loss	chr17	2437078	2462378	25300	Abdominal fat weight QTL (9732)
chr17	2393373	2445202	loss	chr17	2437078	2462378	25300	Abdominal fat percentage QTL (2357)
chr17	2393373	2445202	loss	chr17	717544	4983482	4265938	Bursa of Fabricius weight QTL (2356)
chr17	2393373	2445202	loss	chr17	768144	2399128	1630984	Bone mineral content QTL (9177)
chr17	2665906	2667396	loss	chr17	717544	4983482	4265938	Bursa of Fabricius weight QTL (2356)
chr17	2665906	2667396	loss	chr17	2449728	6121982	3672254	Body weight QTL (2355)
chr17	3753405	3760606	gain	chr17	717544	4983482	4265938	Bursa of Fabricius weight QTL (2356)
chr17	3753405	3760606	gain	chr17	2449728	6121982	3672254	Body weight QTL (2355)
chr17	4663414	4667431	gain	chr17	717544	4983482	4265938	Bursa of Fabricius weight QTL (2356)
chr17	4663414	4667431	gain	chr17	2449728	6121982	3672254	Body weight QTL (2355)
chr17	5564670	5566483	gain	chr17	2449728	6121982	3672254	Body weight QTL (2355)
chr17	5564670	5566483	gain	chr17	4983482	6121982	1138500	Feather pecking QTL (2354)
chr17	5564670	5566483	gain	chr17	4983482	9741377	4757895	Troponin T concentration QTL (2358)
chr17	7443760	7444332	gain	chr17	6981172	7600610	619438	Oxygen saturation QTL (71190)
chr17	7443760	7444332	gain	chr17	4983482	9741377	4757895	Troponin T concentration QTL (2358)
chr17	7782766	7802561	loss	chr17	4983482	9741377	4757895	Troponin T concentration QTL (2358)
chr17	7782766	7802561	loss	chr17	7484841	8479760	994919	Feed conversion ratio QTL (64530)
chr17	7782766	7802561	loss	chr17	7484841	8479760	994919	Feed conversion ratio QTL (64531)
chr18	324172	398106	gain	chr18	378464	3180498	2802034	Antibody titer to LPS antigen QTL (2360)
chr18	324172	398106	gain	chr18	378464	3180498	2802034	Body weight (35 days) QTL (7172)
chr18	324172	398106	gain	chr18	378464	3180498	2802034	Body weight (35 days) QTL (7182)
chr18	324172	398106	gain	chr18	378464	3180498	2802034	Breast percentage QTL (15555)
chr18	324172	398106	gain	chr18	378464	3180498	2802034	Antibody titer to LTA antigen QTL (16632)
chr18	324172	398106	gain	chr18	378464	3180498	2802034	Body weight (1 day) QTL (7169)
chr18	324172	398106	gain	chr18	378464	3180498	2802034	Antibody response to KLH antigen QTL (2359)
chr18	324172	398106	gain	chr18	378464	3180498	2802034	Antibody titer to LPS antigen QTL (16631)
chr18	415649	622883	gain	chr18	378464	3180498	2802034	Antibody titer to LPS antigen QTL (2360)
chr18	415649	622883	gain	chr18	378464	3180498	2802034	Body weight (35 days) QTL (7172)
chr18	415649	622883	gain	chr18	378464	3180498	2802034	Body weight (35 days) QTL (7182)
chr18	415649	622883	gain	chr18	378464	3180498	2802034	Breast percentage QTL (15555)
chr18	415649	622883	gain	chr18	378464	3180498	2802034	Antibody titer to LTA antigen QTL (16632)
chr18	415649	622883	gain	chr18	378464	3180498	2802034	Body weight (1 day) QTL (7169)
chr18	415649	622883	gain	chr18	378464	3180498	2802034	Antibody response to KLH antigen QTL (2359)
chr18	415649	622883	gain	chr18	378464	3180498	2802034	Antibody titer to LPS antigen QTL (16631)
chr18	888250	888631	loss	chr18	378464	3180498	2802034	Antibody titer to LPS antigen QTL (2360)
chr18	888250	888631	loss	chr18	378464	3180498	2802034	Body weight (35 days) QTL (7172)
chr18	888250	888631	loss	chr18	378464	3180498	2802034	Body weight (35 days) QTL (7182)
chr18	888250	888631	loss	chr18	378464	3180498	2802034	Breast percentage QTL (15555)
chr18	888250	888631	loss	chr18	378464	3180498	2802034	Antibody titer to LTA antigen QTL (16632)
chr18	888250	888631	loss	chr18	378464	3180498	2802034	Body weight (1 day) QTL (7169)
chr18	888250	888631	loss	chr18	378464	3180498	2802034	Antibody response to KLH antigen QTL (2359)
chr18	888250	888631	loss	chr18	378464	3180498	2802034	Antibody titer to LPS antigen QTL (16631)
chr18	963635	984595	gain	chr18	378464	3180498	2802034	Antibody titer to LPS antigen QTL (2360)
chr18	963635	984595	gain	chr18	378464	3180498	2802034	Body weight (35 days) QTL (7172)
chr18	963635	984595	gain	chr18	378464	3180498	2802034	Body weight (35 days) QTL (7182)
chr18	963635	984595	gain	chr18	378464	3180498	2802034	Breast percentage QTL (15555)
chr18	963635	984595	gain	chr18	378464	3180498	2802034	Antibody titer to LTA antigen QTL (16632)
chr18	963635	984595	gain	chr18	378464	3180498	2802034	Body weight (1 day) QTL (7169)
chr18	963635	984595	gain	chr18	378464	3180498	2802034	Antibody response to KLH antigen QTL (2359)
chr18	963635	984595	gain	chr18	378464	3180498	2802034	Antibody titer to LPS antigen QTL (16631)
chr18	1460903	1465231	gain	chr18	378464	3180498	2802034	Antibody titer to LPS antigen QTL (2360)
chr18	1460903	1465231	gain	chr18	378464	3180498	2802034	Body weight (35 days) QTL (7172)
chr18	1460903	1465231	gain	chr18	378464	3180498	2802034	Body weight (35 days) QTL (7182)
chr18	1460903	1465231	gain	chr18	378464	3180498	2802034	Breast percentage QTL (15555)
chr18	1460903	1465231	gain	chr18	378464	3180498	2802034	Antibody titer to LTA antigen QTL (16632)
chr18	1460903	1465231	gain	chr18	378464	3180498	2802034	Body weight (1 day) QTL (7169)
chr18	1460903	1465231	gain	chr18	378464	3180498	2802034	Antibody response to KLH antigen QTL (2359)
chr18	1460903	1465231	gain	chr18	378464	3180498	2802034	Antibody titer to LPS antigen QTL (16631)
chr18	1460903	1465231	gain	chr18	1336794	3180498	1843704	Humerus bone mineral content QTL (2366)
chr18	1460903	1465231	gain	chr18	1430572	4653744	3223172	Body weight (8 days) QTL (6650)
chr18	1460903	1465231	gain	chr18	1430572	4653744	3223172	Growth (1-8 days) QTL (6651)
chr18	1460903	1465231	gain	chr18	1430572	3180498	1749926	Abdominal fat percentage QTL (12447)
chr18	1460903	1465231	gain	chr18	1430572	3180498	1749926	Abdominal fat weight QTL (2361)
chr18	1970339	1987044	loss	chr18	378464	3180498	2802034	Antibody titer to LPS antigen QTL (2360)
chr18	1970339	1987044	loss	chr18	378464	3180498	2802034	Body weight (35 days) QTL (7172)
chr18	1970339	1987044	loss	chr18	378464	3180498	2802034	Body weight (35 days) QTL (7182)
chr18	1970339	1987044	loss	chr18	378464	3180498	2802034	Breast percentage QTL (15555)
chr18	1970339	1987044	loss	chr18	378464	3180498	2802034	Antibody titer to LTA antigen QTL (16632)
chr18	1970339	1987044	loss	chr18	378464	3180498	2802034	Body weight (1 day) QTL (7169)
chr18	1970339	1987044	loss	chr18	378464	3180498	2802034	Antibody response to KLH antigen QTL (2359)
chr18	1970339	1987044	loss	chr18	378464	3180498	2802034	Antibody titer to LPS antigen QTL (16631)
chr18	1970339	1987044	loss	chr18	1336794	3180498	1843704	Humerus bone mineral content QTL (2366)
chr18	1970339	1987044	loss	chr18	1430572	4653744	3223172	Body weight (8 days) QTL (6650)
chr18	1970339	1987044	loss	chr18	1430572	4653744	3223172	Growth (1-8 days) QTL (6651)
chr18	1970339	1987044	loss	chr18	1430572	3180498	1749926	Abdominal fat percentage QTL (12447)
chr18	1970339	1987044	loss	chr18	1430572	3180498	1749926	Abdominal fat weight QTL (2361)
chr18	1970339	1987044	loss	chr18	1951362	5638770	3687408	Marek's disease-related traits QTL (4607)
chr18	2998981	3000808	loss	chr18	378464	3180498	2802034	Antibody titer to LPS antigen QTL (2360)
chr18	2998981	3000808	loss	chr18	378464	3180498	2802034	Body weight (35 days) QTL (7172)
chr18	2998981	3000808	loss	chr18	378464	3180498	2802034	Body weight (35 days) QTL (7182)
chr18	2998981	3000808	loss	chr18	378464	3180498	2802034	Breast percentage QTL (15555)
chr18	2998981	3000808	loss	chr18	378464	3180498	2802034	Antibody titer to LTA antigen QTL (16632)
chr18	2998981	3000808	loss	chr18	378464	3180498	2802034	Body weight (1 day) QTL (7169)
chr18	2998981	3000808	loss	chr18	378464	3180498	2802034	Antibody response to KLH antigen QTL (2359)
chr18	2998981	3000808	loss	chr18	378464	3180498	2802034	Antibody titer to LPS antigen QTL (16631)
chr18	2998981	3000808	loss	chr18	1336794	3180498	1843704	Humerus bone mineral content QTL (2366)
chr18	2998981	3000808	loss	chr18	1430572	4653744	3223172	Body weight (8 days) QTL (6650)
chr18	2998981	3000808	loss	chr18	1430572	4653744	3223172	Growth (1-8 days) QTL (6651)
chr18	2998981	3000808	loss	chr18	1430572	3180498	1749926	Abdominal fat percentage QTL (12447)
chr18	2998981	3000808	loss	chr18	1430572	3180498	1749926	Abdominal fat weight QTL (2361)
chr18	2998981	3000808	loss	chr18	1951362	5638770	3687408	Marek's disease-related traits QTL (4607)
chr18	3056044	3060247	loss	chr18	378464	3180498	2802034	Antibody titer to LPS antigen QTL (2360)
chr18	3056044	3060247	loss	chr18	378464	3180498	2802034	Body weight (35 days) QTL (7172)
chr18	3056044	3060247	loss	chr18	378464	3180498	2802034	Body weight (35 days) QTL (7182)
chr18	3056044	3060247	loss	chr18	378464	3180498	2802034	Breast percentage QTL (15555)
chr18	3056044	3060247	loss	chr18	378464	3180498	2802034	Antibody titer to LTA antigen QTL (16632)
chr18	3056044	3060247	loss	chr18	378464	3180498	2802034	Body weight (1 day) QTL (7169)
chr18	3056044	3060247	loss	chr18	378464	3180498	2802034	Antibody response to KLH antigen QTL (2359)
chr18	3056044	3060247	loss	chr18	378464	3180498	2802034	Antibody titer to LPS antigen QTL (16631)
chr18	3056044	3060247	loss	chr18	1336794	3180498	1843704	Humerus bone mineral content QTL (2366)
chr18	3056044	3060247	loss	chr18	1430572	4653744	3223172	Body weight (8 days) QTL (6650)
chr18	3056044	3060247	loss	chr18	1430572	4653744	3223172	Growth (1-8 days) QTL (6651)
chr18	3056044	3060247	loss	chr18	1430572	3180498	1749926	Abdominal fat percentage QTL (12447)
chr18	3056044	3060247	loss	chr18	1430572	3180498	1749926	Abdominal fat weight QTL (2361)
chr18	3056044	3060247	loss	chr18	1951362	5638770	3687408	Marek's disease-related traits QTL (4607)
chr18	3056044	3060247	loss	chr18	3057584	3180498	122914	Growth (28-42 days) QTL (12512)
chr18	3056044	3060247	loss	chr18	3057584	3180498	122914	Spleen percentage QTL (2368)
chr18	3461342	3483460	gain	chr18	1430572	4653744	3223172	Body weight (8 days) QTL (6650)
chr18	3461342	3483460	gain	chr18	1430572	4653744	3223172	Growth (1-8 days) QTL (6651)
chr18	3461342	3483460	gain	chr18	1951362	5638770	3687408	Marek's disease-related traits QTL (4607)
chr18	3461342	3483460	gain	chr18	3180498	7587685	4407187	Body weight (42 days) QTL (9773)
chr18	3461342	3483460	gain	chr18	3180498	7587685	4407187	Growth (21-42 days) QTL (9774)
chr18	3461342	3483460	gain	chr18	3180498	7587685	4407187	Chest width QTL (9307)
chr18	3461342	3483460	gain	chr18	3180498	7587685	4407187	Breast muscle weight QTL (2367)
chr18	3461342	3483460	gain	chr18	3180498	6973117	3792619	Antibody response to MB antigen QTL (2363)
chr18	3461342	3483460	gain	chr18	3180498	6973117	3792619	Corticosterone response QTL (2364)
chr18	3461342	3483460	gain	chr18	3180498	6973117	3792619	Humerus width QTL (2365)
chr18	3525983	3530384	gain	chr18	1430572	4653744	3223172	Body weight (8 days) QTL (6650)
chr18	3525983	3530384	gain	chr18	1430572	4653744	3223172	Growth (1-8 days) QTL (6651)
chr18	3525983	3530384	gain	chr18	1951362	5638770	3687408	Marek's disease-related traits QTL (4607)
chr18	3525983	3530384	gain	chr18	3180498	7587685	4407187	Body weight (42 days) QTL (9773)
chr18	3525983	3530384	gain	chr18	3180498	7587685	4407187	Growth (21-42 days) QTL (9774)
chr18	3525983	3530384	gain	chr18	3180498	7587685	4407187	Chest width QTL (9307)
chr18	3525983	3530384	gain	chr18	3180498	7587685	4407187	Breast muscle weight QTL (2367)
chr18	3525983	3530384	gain	chr18	3180498	6973117	3792619	Antibody response to MB antigen QTL (2363)
chr18	3525983	3530384	gain	chr18	3180498	6973117	3792619	Corticosterone response QTL (2364)
chr18	3525983	3530384	gain	chr18	3180498	6973117	3792619	Humerus width QTL (2365)
chr18	3630908	3636126	gain	chr18	1430572	4653744	3223172	Body weight (8 days) QTL (6650)
chr18	3630908	3636126	gain	chr18	1430572	4653744	3223172	Growth (1-8 days) QTL (6651)
chr18	3630908	3636126	gain	chr18	1951362	5638770	3687408	Marek's disease-related traits QTL (4607)
chr18	3630908	3636126	gain	chr18	3180498	7587685	4407187	Body weight (42 days) QTL (9773)
chr18	3630908	3636126	gain	chr18	3180498	7587685	4407187	Growth (21-42 days) QTL (9774)
chr18	3630908	3636126	gain	chr18	3180498	7587685	4407187	Chest width QTL (9307)
chr18	3630908	3636126	gain	chr18	3180498	7587685	4407187	Breast muscle weight QTL (2367)
chr18	3630908	3636126	gain	chr18	3180498	6973117	3792619	Antibody response to MB antigen QTL (2363)
chr18	3630908	3636126	gain	chr18	3180498	6973117	3792619	Corticosterone response QTL (2364)
chr18	3630908	3636126	gain	chr18	3180498	6973117	3792619	Humerus width QTL (2365)
chr18	3641293	3662751	gain	chr18	1430572	4653744	3223172	Body weight (8 days) QTL (6650)
chr18	3641293	3662751	gain	chr18	1430572	4653744	3223172	Growth (1-8 days) QTL (6651)
chr18	3641293	3662751	gain	chr18	1951362	5638770	3687408	Marek's disease-related traits QTL (4607)
chr18	3641293	3662751	gain	chr18	3180498	7587685	4407187	Body weight (42 days) QTL (9773)
chr18	3641293	3662751	gain	chr18	3180498	7587685	4407187	Growth (21-42 days) QTL (9774)
chr18	3641293	3662751	gain	chr18	3180498	7587685	4407187	Chest width QTL (9307)
chr18	3641293	3662751	gain	chr18	3180498	7587685	4407187	Breast muscle weight QTL (2367)
chr18	3641293	3662751	gain	chr18	3180498	6973117	3792619	Antibody response to MB antigen QTL (2363)
chr18	3641293	3662751	gain	chr18	3180498	6973117	3792619	Corticosterone response QTL (2364)
chr18	3641293	3662751	gain	chr18	3180498	6973117	3792619	Humerus width QTL (2365)
chr18	5006714	5021348	gain	chr18	1951362	5638770	3687408	Marek's disease-related traits QTL (4607)
chr18	5006714	5021348	gain	chr18	3180498	7587685	4407187	Body weight (42 days) QTL (9773)
chr18	5006714	5021348	gain	chr18	3180498	7587685	4407187	Growth (21-42 days) QTL (9774)
chr18	5006714	5021348	gain	chr18	3180498	7587685	4407187	Chest width QTL (9307)
chr18	5006714	5021348	gain	chr18	3180498	7587685	4407187	Breast muscle weight QTL (2367)
chr18	5006714	5021348	gain	chr18	3180498	6973117	3792619	Antibody response to MB antigen QTL (2363)
chr18	5006714	5021348	gain	chr18	3180498	6973117	3792619	Corticosterone response QTL (2364)
chr18	5006714	5021348	gain	chr18	3180498	6973117	3792619	Humerus width QTL (2365)
chr19	1042	87629	gain	chr19	19077	2396397	2377320	Dry matter intake QTL (64565)
chr19	1042	87629	gain	chr19	19077	1995661	1976584	Residual feed intake QTL (64566)
chr19	1042	87629	gain	chr19	19077	1225366	1206289	Feed intake QTL (64564)
chr19	311361	315354	loss	chr19	19077	2396397	2377320	Dry matter intake QTL (64565)
chr19	311361	315354	loss	chr19	19077	1995661	1976584	Residual feed intake QTL (64566)
chr19	311361	315354	loss	chr19	19077	1225366	1206289	Feed intake QTL (64564)
chr19	496099	503571	gain	chr19	19077	2396397	2377320	Dry matter intake QTL (64565)
chr19	496099	503571	gain	chr19	19077	1995661	1976584	Residual feed intake QTL (64566)
chr19	496099	503571	gain	chr19	19077	1225366	1206289	Feed intake QTL (64564)
chr19	2108903	2125503	gain	chr19	2120808	2120977	169	Abdominal fat percentage QTL (12004)
chr19	2108903	2125503	gain	chr19	19077	2396397	2377320	Dry matter intake QTL (64565)
chr19	2108903	2125503	gain	chr19	1984013	2970344	986331	Growth (39-46 days) QTL (64535)
chr19	2108903	2125503	gain	chr19	1984013	2970344	986331	Feed intake QTL (64540)
chr19	2108903	2125503	gain	chr19	2120808	3844617	1723809	Abdominal fat weight QTL (9452)
chr19	2479487	2493424	gain	chr19	1984013	2970344	986331	Growth (39-46 days) QTL (64535)
chr19	2479487	2493424	gain	chr19	1984013	2970344	986331	Feed intake QTL (64540)
chr19	2479487	2493424	gain	chr19	2120808	3844617	1723809	Abdominal fat weight QTL (9452)
chr19	2550201	2559081	gain	chr19	1984013	2970344	986331	Growth (39-46 days) QTL (64535)
chr19	2550201	2559081	gain	chr19	1984013	2970344	986331	Feed intake QTL (64540)
chr19	2550201	2559081	gain	chr19	2120808	3844617	1723809	Abdominal fat weight QTL (9452)
chr19	3208674	3211033	gain	chr19	2120808	3844617	1723809	Abdominal fat weight QTL (9452)
chr19	3558390	3562028	loss	chr19	3331073	3727337	396264	Tibia bone mineral content QTL (2370)
chr19	3558390	3562028	loss	chr19	2120808	3844617	1723809	Abdominal fat weight QTL (9452)
chr19	3558390	3562028	loss	chr19	3331073	7215776	3884703	Chest width QTL (16713)
chr19	3558390	3562028	loss	chr19	3360251	6386932	3026681	Feed intake QTL (64567)
chr19	4309030	4336517	gain	chr19	3331073	7215776	3884703	Chest width QTL (16713)
chr19	4309030	4336517	gain	chr19	3360251	6386932	3026681	Feed intake QTL (64567)
chr19	4309030	4336517	gain	chr19	4156609	6854379	2697770	Feed intake QTL (64568)
chr19	4367553	4373094	gain	chr19	3331073	7215776	3884703	Chest width QTL (16713)
chr19	4367553	4373094	gain	chr19	3360251	6386932	3026681	Feed intake QTL (64567)
chr19	4367553	4373094	gain	chr19	4156609	6854379	2697770	Feed intake QTL (64568)
chr19	4441576	4512209	gain	chr19	3331073	7215776	3884703	Chest width QTL (16713)
chr19	4441576	4512209	gain	chr19	3360251	6386932	3026681	Feed intake QTL (64567)
chr19	4441576	4512209	gain	chr19	4156609	6854379	2697770	Feed intake QTL (64568)
chr19	4682745	4686343	gain	chr19	3331073	7215776	3884703	Chest width QTL (16713)
chr19	4682745	4686343	gain	chr19	3360251	6386932	3026681	Feed intake QTL (64567)
chr19	4682745	4686343	gain	chr19	4156609	6854379	2697770	Feed intake QTL (64568)
chr19	4699014	4716010	gain	chr19	3331073	7215776	3884703	Chest width QTL (16713)
chr19	4699014	4716010	gain	chr19	3360251	6386932	3026681	Feed intake QTL (64567)
chr19	4699014	4716010	gain	chr19	4156609	6854379	2697770	Feed intake QTL (64568)
chr19	4734062	4738271	loss	chr19	3331073	7215776	3884703	Chest width QTL (16713)
chr19	4734062	4738271	loss	chr19	3360251	6386932	3026681	Feed intake QTL (64567)
chr19	4734062	4738271	loss	chr19	4156609	6854379	2697770	Feed intake QTL (64568)
chr19	4895014	4903126	gain	chr19	3331073	7215776	3884703	Chest width QTL (16713)
chr19	4895014	4903126	gain	chr19	3360251	6386932	3026681	Feed intake QTL (64567)
chr19	4895014	4903126	gain	chr19	4156609	6854379	2697770	Feed intake QTL (64568)
chr19	4926221	4975649	gain	chr19	3331073	7215776	3884703	Chest width QTL (16713)
chr19	4926221	4975649	gain	chr19	3360251	6386932	3026681	Feed intake QTL (64567)
chr19	4926221	4975649	gain	chr19	4156609	6854379	2697770	Feed intake QTL (64568)
chr19	5020239	5040029	gain	chr19	3331073	7215776	3884703	Chest width QTL (16713)
chr19	5020239	5040029	gain	chr19	3360251	6386932	3026681	Feed intake QTL (64567)
chr19	5020239	5040029	gain	chr19	4156609	6854379	2697770	Feed intake QTL (64568)
chr19	5173613	5197641	gain	chr19	3331073	7215776	3884703	Chest width QTL (16713)
chr19	5173613	5197641	gain	chr19	3360251	6386932	3026681	Feed intake QTL (64567)
chr19	5173613	5197641	gain	chr19	4156609	6854379	2697770	Feed intake QTL (64568)
chr19	5892036	5983087	Complex	chr19	3331073	7215776	3884703	Chest width QTL (16713)
chr19	5892036	5983087	Complex	chr19	3360251	6386932	3026681	Feed intake QTL (64567)
chr19	5892036	5983087	Complex	chr19	4156609	6854379	2697770	Feed intake QTL (64568)
chr19	6436295	6446990	loss	chr19	3331073	7215776	3884703	Chest width QTL (16713)
chr19	6436295	6446990	loss	chr19	4156609	6854379	2697770	Feed intake QTL (64568)
chr19	6609909	6612356	gain	chr19	3331073	7215776	3884703	Chest width QTL (16713)
chr19	6609909	6612356	gain	chr19	4156609	6854379	2697770	Feed intake QTL (64568)
chr19	6823779	6858853	gain	chr19	3331073	7215776	3884703	Chest width QTL (16713)
chr19	6823779	6858853	gain	chr19	4156609	6854379	2697770	Feed intake QTL (64568)
chr19	6996510	7001707	gain	chr19	3331073	7215776	3884703	Chest width QTL (16713)
chr19	6996510	7001707	gain	chr19	6988576	9878094	2889518	Abdominal fat percentage QTL (71126)
chr19	8111512	8118651	gain	chr19	6988576	9878094	2889518	Abdominal fat percentage QTL (71126)
chr19	8882998	8907444	gain	chr19	6988576	9878094	2889518	Abdominal fat percentage QTL (71126)
chr19	8914696	8989786	gain	chr19	6988576	9878094	2889518	Abdominal fat percentage QTL (71126)
chr19	9663715	9983068	gain	chr19	9026801	9965179	938378	Dry matter digestibility QTL (95424)
chr19	9663715	9983068	gain	chr19	9049935	9841394	791459	Abdominal fat weight QTL (30877)
chr19	9663715	9983068	gain	chr19	9049935	9841394	791459	Abdominal fat percentage QTL (30878)
chr19	9663715	9983068	gain	chr19	6988576	9878094	2889518	Abdominal fat percentage QTL (71126)
chr2	939531	942023	loss	chr2	578373	5313874	4735501	Body slope length QTL (16725)
chr2	939531	942023	loss	chr2	578373	5313874	4735501	Specific gravity QTL (1867)
chr2	939531	942023	loss	chr2	578373	5313874	4735501	Body weight (test end) QTL (1869)
chr2	2244253	2257473	gain	chr2	578373	5313874	4735501	Body slope length QTL (16725)
chr2	2244253	2257473	gain	chr2	578373	5313874	4735501	Specific gravity QTL (1867)
chr2	2244253	2257473	gain	chr2	578373	5313874	4735501	Body weight (test end) QTL (1869)
chr2	2470956	2507824	gain	chr2	2421268	2483738	62470	Body weight (21 days) QTL (6967)
chr2	2470956	2507824	gain	chr2	578373	5313874	4735501	Body slope length QTL (16725)
chr2	2470956	2507824	gain	chr2	578373	5313874	4735501	Specific gravity QTL (1867)
chr2	2470956	2507824	gain	chr2	578373	5313874	4735501	Body weight (test end) QTL (1869)
chr2	3250462	3273520	gain	chr2	578373	5313874	4735501	Body slope length QTL (16725)
chr2	3250462	3273520	gain	chr2	578373	5313874	4735501	Specific gravity QTL (1867)
chr2	3250462	3273520	gain	chr2	578373	5313874	4735501	Body weight (test end) QTL (1869)
chr2	3476506	3478614	loss	chr2	578373	5313874	4735501	Body slope length QTL (16725)
chr2	3476506	3478614	loss	chr2	578373	5313874	4735501	Specific gravity QTL (1867)
chr2	3476506	3478614	loss	chr2	578373	5313874	4735501	Body weight (test end) QTL (1869)
chr2	3598025	3665764	gain	chr2	3628896	3691367	62471	Abdominal fat weight QTL (1866)
chr2	3598025	3665764	gain	chr2	578373	5313874	4735501	Body slope length QTL (16725)
chr2	3598025	3665764	gain	chr2	578373	5313874	4735501	Specific gravity QTL (1867)
chr2	3598025	3665764	gain	chr2	578373	5313874	4735501	Body weight (test end) QTL (1869)
chr2	3687624	3695479	gain	chr2	3628896	3691367	62471	Abdominal fat weight QTL (1866)
chr2	3687624	3695479	gain	chr2	578373	5313874	4735501	Body slope length QTL (16725)
chr2	3687624	3695479	gain	chr2	578373	5313874	4735501	Specific gravity QTL (1867)
chr2	3687624	3695479	gain	chr2	578373	5313874	4735501	Body weight (test end) QTL (1869)
chr2	12020672	12237186	gain	chr2	12229218	12229258	40	Spleen weight QTL (21752)
chr2	12020672	12237186	gain	chr2	12229218	12229258	40	Shank length QTL (19296)
chr2	12020672	12237186	gain	chr2	12229218	12229258	40	Wing weight QTL (19294)
chr2	12020672	12237186	gain	chr2	12229218	12229258	40	Shank circumference QTL (19295)
chr2	12020672	12237186	gain	chr2	12229218	12229258	40	Breast muscle percentage QTL (19278)
chr2	12020672	12237186	gain	chr2	12229218	12229258	40	Breast muscle percentage QTL (19275)
chr2	12020672	12237186	gain	chr2	12229218	12229258	40	Drumstick and thigh weight QTL (19290)
chr2	12020672	12237186	gain	chr2	12229218	12229258	40	Drumstick and thigh muscle weight QTL (19291)
chr2	12020672	12237186	gain	chr2	12229218	12229258	40	Breast muscle weight QTL (19292)
chr2	12020672	12237186	gain	chr2	12229218	12229258	40	Shank circumference QTL (19293)
chr2	12020672	12237186	gain	chr2	12229218	12229258	40	Drumstick and thigh percentage QTL (19276)
chr2	12020672	12237186	gain	chr2	12229218	12229258	40	Wing percentage QTL (19277)
chr2	12020672	12237186	gain	chr2	12229218	12229258	40	Drumstick and thigh weight QTL (19288)
chr2	12020672	12237186	gain	chr2	12229218	12229258	40	Shank length QTL (19289)
chr2	12020672	12237186	gain	chr2	12229218	12229258	40	Body weight (84 days) QTL (19279)
chr2	12020672	12237186	gain	chr2	12229218	12229258	40	Carcass weight QTL (19280)
chr2	12020672	12237186	gain	chr2	12229218	12229258	40	Drumstick and thigh weight QTL (19281)
chr2	12020672	12237186	gain	chr2	12229218	12229258	40	Drumstick and thigh muscle weight QTL (19282)
chr2	12020672	12237186	gain	chr2	12229218	12229258	40	Breast muscle weight QTL (19283)
chr2	12020672	12237186	gain	chr2	12229218	12229258	40	Wing weight QTL (19284)
chr2	12020672	12237186	gain	chr2	12229218	12229258	40	Wing percentage QTL (19285)
chr2	12020672	12237186	gain	chr2	12229218	12229258	40	Shank length QTL (19286)
chr2	12020672	12237186	gain	chr2	12229218	12229258	40	Shank circumference QTL (19287)
chr2	12020672	12237186	gain	chr2	12229218	12229258	40	Carcass weight QTL (19314)
chr2	12020672	12237186	gain	chr2	12229218	12229258	40	Drumstick and thigh weight QTL (19315)
chr2	12020672	12237186	gain	chr2	12229218	12229258	40	Drumstick and thigh muscle weight QTL (19316)
chr2	12020672	12237186	gain	chr2	12229218	12229258	40	Breast muscle weight QTL (19317)
chr2	12020672	12237186	gain	chr2	12229218	12229258	40	Shank length QTL (19318)
chr2	12020672	12237186	gain	chr2	12229218	12229258	40	Body weight (84 days) QTL (19319)
chr2	12020672	12237186	gain	chr2	12229218	12229258	40	Drumstick and thigh percentage QTL (19320)
chr2	12020672	12237186	gain	chr2	12229218	12229258	40	Drumstick and thigh muscle percentage QTL (19321)
chr2	12020672	12237186	gain	chr2	12229218	12229258	40	Shank circumference QTL (19322)
chr2	12020672	12237186	gain	chr2	12229218	12229258	40	Carcass weight QTL (19308)
chr2	12020672	12237186	gain	chr2	12229218	12229258	40	Wing percentage QTL (19309)
chr2	12020672	12237186	gain	chr2	12229218	12229258	40	Shank length QTL (19310)
chr2	12020672	12237186	gain	chr2	12229218	12229258	40	Shank circumference QTL (19311)
chr2	12020672	12237186	gain	chr2	12229218	12229258	40	Carcass weight QTL (19323)
chr2	12020672	12237186	gain	chr2	12229218	12229258	40	Wing percentage QTL (19324)
chr2	12020672	12237186	gain	chr2	12229218	12229258	40	Shank circumference QTL (19325)
chr2	12020672	12237186	gain	chr2	12229218	12229258	40	Shank length QTL (19312)
chr2	12020672	12237186	gain	chr2	12229218	12229258	40	Shank circumference QTL (19313)
chr2	12020672	12237186	gain	chr2	12229218	12229258	40	Age at first egg QTL (16747)
chr2	12020672	12237186	gain	chr2	12229218	12229258	40	Caseous cecal core QTL (16735)
chr2	12020672	12237186	gain	chr2	12229218	12229258	40	Growth (119-133 days) QTL (14422)
chr2	12020672	12237186	gain	chr2	12229218	12229258	40	Growth (119-133 days) QTL (14423)
chr2	12020672	12237186	gain	chr2	12229218	12229258	40	Abdominal fat percentage QTL (14494)
chr2	12020672	12237186	gain	chr2	12229218	12229258	40	Abdominal fat percentage QTL (14495)
chr2	12020672	12237186	gain	chr2	12229218	12229258	40	Abdominal fat percentage QTL (14496)
chr2	12020672	12237186	gain	chr2	12229218	12229258	40	Abdominal fat percentage QTL (14497)
chr2	12020672	12237186	gain	chr2	12229218	12229258	40	Abdominal fat percentage QTL (14498)
chr2	12020672	12237186	gain	chr2	12229218	12229258	40	Antibody titer to SRBC antigen QTL (14396)
chr2	12020672	12237186	gain	chr2	12229218	12229258	40	Antibody titer to SRBC antigen QTL (14397)
chr2	12020672	12237186	gain	chr2	12229218	12229258	40	Antibody titer to SRBC antigen QTL (14398)
chr2	12020672	12237186	gain	chr2	12229218	12229258	40	Antibody titer to SRBC antigen QTL (14399)
chr2	12020672	12237186	gain	chr2	12229218	12229258	40	Antibody titer to SRBC antigen QTL (14400)
chr2	12020672	12237186	gain	chr2	12229218	12229258	40	Abdominal fat weight QTL (19468)
chr2	12020672	12237186	gain	chr2	12229218	12229258	40	Abdominal fat percentage QTL (19469)
chr2	12020672	12237186	gain	chr2	12229218	12229258	40	Thymus weight QTL (21815)
chr2	12020672	12237186	gain	chr2	12229218	12229258	40	Egg weight QTL (19515)
chr2	12020672	12237186	gain	chr2	12229218	12229258	40	Egg weight QTL (19521)
chr2	12020672	12237186	gain	chr2	12229218	12229258	40	Meat color QTL (24485)
chr2	12020672	12237186	gain	chr2	12229218	12229258	40	Spleen weight QTL (21734)
chr2	12020672	12237186	gain	chr2	12229218	12229258	40	Egg shell thickness QTL (16750)
chr2	12020672	12237186	gain	chr2	12229218	12229258	40	Intramuscular fat QTL (24457)
chr2	12020672	12237186	gain	chr2	12229218	12229258	40	Systemic sclerosis incidence QTL (19668)
chr2	12020672	12237186	gain	chr2	12229218	12229258	40	Thymus weight QTL (21816)
chr2	12020672	12237186	gain	chr2	12229218	12229258	40	Abdominal fat percentage QTL (24500)
chr2	12020672	12237186	gain	chr2	12229218	12229258	40	Abdominal fat percentage QTL (24501)
chr2	12020672	12237186	gain	chr2	12229218	12229258	40	Abdominal fat percentage QTL (24502)
chr2	12020672	12237186	gain	chr2	12229218	12229258	40	Muscle dry matter content QTL (24477)
chr2	12020672	12237186	gain	chr2	12229218	12229258	40	Spleen weight QTL (21778)
chr2	12020672	12237186	gain	chr2	12229218	12229258	40	Breast pH QTL (24465)
chr2	12020672	12237186	gain	chr2	12229218	12229258	40	Breast pH QTL (24466)
chr2	12020672	12237186	gain	chr2	12229218	12229258	40	Spleen weight QTL (21737)
chr2	12020672	12237186	gain	chr2	12229218	12229258	40	Breast pH QTL (24467)
chr2	12020672	12237186	gain	chr2	12229218	12229258	40	Breast pH QTL (24468)
chr2	12020672	12237186	gain	chr2	12229218	12229258	40	Breast pH QTL (24469)
chr2	12020672	12237186	gain	chr2	12229218	12229258	40	Breast pH QTL (24470)
chr2	12020672	12237186	gain	chr2	12229218	12229258	40	Breast pH QTL (24471)
chr2	12020672	12237186	gain	chr2	12229218	12229258	40	Breast pH QTL (24472)
chr2	12020672	12237186	gain	chr2	12229218	12229258	40	Egg shell weight QTL (16739)
chr2	12020672	12237186	gain	chr2	12229218	12229258	40	Egg shell weight QTL (16748)
chr2	12020672	12237186	gain	chr2	12229218	12229258	40	Muscle dry matter content QTL (24463)
chr2	12020672	12237186	gain	chr2	12229218	12229258	40	Skin color QTL (24489)
chr2	12020672	12237186	gain	chr2	12229218	12229258	40	Body weight (84 days) QTL (19358)
chr2	12020672	12237186	gain	chr2	12229218	12229258	40	Carcass weight QTL (19359)
chr2	12020672	12237186	gain	chr2	12229218	12229258	40	Drumstick and thigh muscle weight QTL (19360)
chr2	12020672	12237186	gain	chr2	12229218	12229258	40	Shank length QTL (19361)
chr2	12020672	12237186	gain	chr2	12229218	12229258	40	Shank circumference QTL (19362)
chr2	12020672	12237186	gain	chr2	12229218	12229258	40	Body weight (84 days) QTL (19363)
chr2	12020672	12237186	gain	chr2	12229218	12229258	40	Carcass weight QTL (19364)
chr2	12020672	12237186	gain	chr2	12229218	12229258	40	Shank length QTL (19365)
chr2	12020672	12237186	gain	chr2	12229218	12229258	40	Shank circumference QTL (19366)
chr2	12020672	12237186	gain	chr2	12229218	12229258	40	Body weight (84 days) QTL (19367)
chr2	12020672	12237186	gain	chr2	12229218	12229258	40	Carcass weight QTL (19368)
chr2	12020672	12237186	gain	chr2	12229218	12229258	40	Drumstick and thigh weight QTL (19369)
chr2	12020672	12237186	gain	chr2	12229218	12229258	40	Drumstick and thigh muscle weight QTL (19370)
chr2	12020672	12237186	gain	chr2	12229218	12229258	40	Abdominal fat percentage QTL (24450)
chr2	12020672	12237186	gain	chr2	12229218	12229258	40	Egg shell thickness QTL (16749)
chr2	12020672	12237186	gain	chr2	12229218	12229258	40	Muscle dry matter content QTL (24453)
chr2	12020672	12237186	gain	chr2	12229218	12229258	40	Muscle dry matter content QTL (24454)
chr2	12020672	12237186	gain	chr2	12229218	12229258	40	Muscle dry matter content QTL (24452)
chr2	17811202	17855777	gain	chr2	15053040	19379651	4326611	Body weight (1 day) QTL (7175)
chr2	17916731	17921493	gain	chr2	15053040	19379651	4326611	Body weight (1 day) QTL (7175)
chr2	19856781	19865216	gain	chr2	19379651	20316716	937065	Egg weight QTL (1878)
chr2	36151869	36159257	gain	chr2	35133138	36155066	1021928	Egg shell color QTL (24958)
chr2	37177437	37220919	gain	chr2	37125877	41159536	4033659	Gizzard weight QTL (1889)
chr2	37177437	37220919	gain	chr2	37125877	41159536	4033659	Mean blood cell volume QTL (1890)
chr2	37177437	37220919	gain	chr2	37125877	41159536	4033659	Hematocrit value QTL (1891)
chr2	37177437	37220919	gain	chr2	37125877	41159536	4033659	Blood cell count (total) QTL (1892)
chr2	37232110	37232582	loss	chr2	37125877	41159536	4033659	Gizzard weight QTL (1889)
chr2	37232110	37232582	loss	chr2	37125877	41159536	4033659	Mean blood cell volume QTL (1890)
chr2	37232110	37232582	loss	chr2	37125877	41159536	4033659	Hematocrit value QTL (1891)
chr2	37232110	37232582	loss	chr2	37125877	41159536	4033659	Blood cell count (total) QTL (1892)
chr2	41731935	41832682	gain	chr2	41690540	41753010	62470	Drumstick percentage QTL (12543)
chr2	41731935	41832682	gain	chr2	41715024	41777494	62470	Body weight (200 days) QTL (9504)
chr2	45287462	45288064	loss	chr2	44578160	48584337	4006177	Body weight (21 days) QTL (95404)
chr2	46075832	46095653	gain	chr2	44578160	48584337	4006177	Body weight (21 days) QTL (95404)
chr2	46075832	46095653	gain	chr2	45583370	46578673	995303	Body weight (28 days) QTL (95412)
chr2	46286437	46289287	loss	chr2	46145138	47088030	942892	Egg shell strength QTL (24968)
chr2	46286437	46289287	loss	chr2	44578160	48584337	4006177	Body weight (21 days) QTL (95404)
chr2	46286437	46289287	loss	chr2	45583370	46578673	995303	Body weight (28 days) QTL (95412)
chr2	47117197	47158758	gain	chr2	44578160	48584337	4006177	Body weight (21 days) QTL (95404)
chr2	60967907	61154749	gain	chr2	60148832	61017743	868911	Yolk weight QTL (24970)
chr2	68465497	68478223	gain	chr2	67519043	70985270	3466227	Abdominal fat weight QTL (11815)
chr2	68465497	68478223	gain	chr2	67519043	70985270	3466227	Body weight (35 days) QTL (7170)
chr2	68465497	68478223	gain	chr2	67519043	70985270	3466227	Dressing percentage QTL (15577)
chr2	68540337	68597232	gain	chr2	67519043	70985270	3466227	Abdominal fat weight QTL (11815)
chr2	68540337	68597232	gain	chr2	67519043	70985270	3466227	Body weight (35 days) QTL (7170)
chr2	68540337	68597232	gain	chr2	67519043	70985270	3466227	Dressing percentage QTL (15577)
chr2	69546726	69775376	gain	chr2	67519043	70985270	3466227	Abdominal fat weight QTL (11815)
chr2	69546726	69775376	gain	chr2	67519043	70985270	3466227	Body weight (35 days) QTL (7170)
chr2	69546726	69775376	gain	chr2	67519043	70985270	3466227	Dressing percentage QTL (15577)
chr2	70157460	70258845	gain	chr2	67519043	70985270	3466227	Abdominal fat weight QTL (11815)
chr2	70157460	70258845	gain	chr2	67519043	70985270	3466227	Body weight (35 days) QTL (7170)
chr2	70157460	70258845	gain	chr2	67519043	70985270	3466227	Dressing percentage QTL (15577)
chr2	70968638	70974043	gain	chr2	70954034	71016506	62472	Body weight (42 days) QTL (6899)
chr2	70968638	70974043	gain	chr2	70954034	71016506	62472	Abdominal fat weight QTL (6900)
chr2	70968638	70974043	gain	chr2	70954034	71016506	62472	Breast muscle weight QTL (6968)
chr2	70968638	70974043	gain	chr2	67519043	70985270	3466227	Abdominal fat weight QTL (11815)
chr2	70968638	70974043	gain	chr2	67519043	70985270	3466227	Body weight (35 days) QTL (7170)
chr2	70968638	70974043	gain	chr2	67519043	70985270	3466227	Dressing percentage QTL (15577)
chr2	83077898	83092137	gain	chr2	82316514	87208344	4891830	Body temperature QTL (9112)
chr2	83190170	83451390	gain	chr2	83253579	83316050	62471	Breast muscle weight QTL (12568)
chr2	83190170	83451390	gain	chr2	82316514	87208344	4891830	Body temperature QTL (9112)
chr2	83515537	83538263	gain	chr2	82316514	87208344	4891830	Body temperature QTL (9112)
chr2	85011306	85391275	gain	chr2	82316514	87208344	4891830	Body temperature QTL (9112)
chr2	87093261	87107793	gain	chr2	86275446	87208344	932898	Egg shell color QTL (1914)
chr2	87093261	87107793	gain	chr2	82316514	87208344	4891830	Body temperature QTL (9112)
chr2	87126519	87132277	gain	chr2	86275446	87208344	932898	Egg shell color QTL (1914)
chr2	87126519	87132277	gain	chr2	82316514	87208344	4891830	Body temperature QTL (9112)
chr2	97590131	97630604	gain	chr2	97430369	98472581	1042212	Marek's disease-related traits QTL (4591)
chr2	98119598	98197144	gain	chr2	97430369	98472581	1042212	Marek's disease-related traits QTL (4591)
chr2	101281870	101295771	loss	chr2	98679789	101588000	2908211	Breast muscle weight QTL (9952)
chr2	101281870	101295771	loss	chr2	98679789	101588000	2908211	Carcass weight QTL (9950)
chr2	101281870	101295771	loss	chr2	98679789	101588000	2908211	Body weight (55 days) QTL (9956)
chr2	102855526	102952548	gain	chr2	102783675	103087304	303629	Heart weight QTL (12542)
chr2	104981680	104985864	gain	chr2	104345450	108949179	4603729	Growth (post-challenge) QTL (9113)
chr2	104981680	104985864	gain	chr2	104345450	108949179	4603729	Body weight (168 days) QTL (24874)
chr2	104981680	104985864	gain	chr2	104345450	108949179	4603729	Body weight QTL (1921)
chr2	104981680	104985864	gain	chr2	104345450	108949179	4603729	Body weight QTL (1922)
chr2	105298412	105438388	loss	chr2	104345450	108949179	4603729	Growth (post-challenge) QTL (9113)
chr2	105298412	105438388	loss	chr2	104345450	108949179	4603729	Body weight (168 days) QTL (24874)
chr2	105298412	105438388	loss	chr2	104345450	108949179	4603729	Body weight QTL (1921)
chr2	105298412	105438388	loss	chr2	104345450	108949179	4603729	Body weight QTL (1922)
chr2	105833468	105869044	gain	chr2	104345450	108949179	4603729	Growth (post-challenge) QTL (9113)
chr2	105833468	105869044	gain	chr2	104345450	108949179	4603729	Body weight (168 days) QTL (24874)
chr2	105833468	105869044	gain	chr2	104345450	108949179	4603729	Body weight QTL (1921)
chr2	105833468	105869044	gain	chr2	104345450	108949179	4603729	Body weight QTL (1922)
chr2	105876254	105877106	loss	chr2	104345450	108949179	4603729	Growth (post-challenge) QTL (9113)
chr2	105876254	105877106	loss	chr2	104345450	108949179	4603729	Body weight (168 days) QTL (24874)
chr2	105876254	105877106	loss	chr2	104345450	108949179	4603729	Body weight QTL (1921)
chr2	105876254	105877106	loss	chr2	104345450	108949179	4603729	Body weight QTL (1922)
chr2	113089544	113095055	gain	chr2	113047825	113110296	62471	Pectoralis major percent QTL (11946)
chr2	114214244	114263278	gain	chr2	113922419	114859484	937065	Triglyceride level QTL (1919)
chr2	114788815	114856911	gain	chr2	113922419	114859484	937065	Triglyceride level QTL (1919)
chr2	116407024	116414308	gain	chr2	116390024	116452494	62470	Abdominal fat weight QTL (9686)
chr2	117520730	117638893	gain	chr2	117544525	117606996	62471	Insulin level QTL (9223)
chr2	117520730	117638893	gain	chr2	116421259	120348066	3926807	Abdominal fat percentage QTL (1926)
chr2	118381418	118399620	gain	chr2	116421259	120348066	3926807	Abdominal fat percentage QTL (1926)
chr2	119384968	119387003	gain	chr2	116421259	120348066	3926807	Abdominal fat percentage QTL (1926)
chr2	121394708	121542175	loss	chr2	120735778	121791188	1055410	Egg shell color QTL (24962)
chr2	129095962	129180330	gain	chr2	129145170	129145210	40	Intramuscular fat QTL (62101)
chr2	129095962	129180330	gain	chr2	129121522	129183994	62472	Body weight (21 days) QTL (6902)
chr2	129095962	129180330	gain	chr2	129121522	129183994	62472	Body weight QTL (3332)
chr2	129095962	129180330	gain	chr2	129121522	129183994	62472	Egg shell thickness QTL (3333)
chr2	129095962	129180330	gain	chr2	129152758	129215229	62471	Shank weight to length ratio QTL (9135)
chr2	129095962	129180330	gain	chr2	129152758	129215229	62471	Shank length QTL (9138)
chr2	129095962	129180330	gain	chr2	129152758	130805748	1652990	Marek's disease-related traits QTL (4592)
chr2	129095962	129180330	gain	chr2	129152758	130805748	1652990	Right ventricular weight as percentage of body weight QTL (1927)
chr2	129252185	129276950	gain	chr2	129152758	130805748	1652990	Marek's disease-related traits QTL (4592)
chr2	129252185	129276950	gain	chr2	129152758	130805748	1652990	Right ventricular weight as percentage of body weight QTL (1927)
chr2	129477998	129478452	loss	chr2	129152758	130805748	1652990	Marek's disease-related traits QTL (4592)
chr2	129477998	129478452	loss	chr2	129152758	130805748	1652990	Right ventricular weight as percentage of body weight QTL (1927)
chr2	136537482	136538591	gain	chr2	136489946	136552416	62470	Body weight (42 days) QTL (9687)
chr2	136537482	136538591	gain	chr2	136489946	136552416	62470	Carcass weight QTL (9688)
chr2	137646313	137712659	gain	chr2	137145891	138454086	1308195	Marek's disease-related traits QTL (4594)
chr2	137775869	137794057	gain	chr2	137145891	138454086	1308195	Marek's disease-related traits QTL (4594)
chr2	140663147	140690813	gain	chr2	140637442	140699914	62472	Intramuscular fat QTL (13415)
chr2	140663147	140690813	gain	chr2	140637442	140699914	62472	Intramuscular fat QTL (13416)
chr20	1495048	1496237	loss	chr20	194214	3181751	2987537	Body weight (140 days) QTL (17083)
chr20	2269410	2271209	gain	chr20	194214	3181751	2987537	Body weight (140 days) QTL (17083)
chr20	2279396	2333103	gain	chr20	194214	3181751	2987537	Body weight (140 days) QTL (17083)
chr20	2573678	2614437	Complex	chr20	194214	3181751	2987537	Body weight (140 days) QTL (17083)
chr20	2886876	2901047	Complex	chr20	194214	3181751	2987537	Body weight (140 days) QTL (17083)
chr20	3241084	3259120	gain	chr20	3181751	3782210	600459	Cholesterol level QTL (2374)
chr20	3241084	3259120	gain	chr20	3181751	7872081	4690330	Glucose level QTL (2373)
chr20	3335653	3383633	gain	chr20	3181751	3782210	600459	Cholesterol level QTL (2374)
chr20	3335653	3383633	gain	chr20	3181751	7872081	4690330	Glucose level QTL (2373)
chr20	3505097	3517624	gain	chr20	3181751	3782210	600459	Cholesterol level QTL (2374)
chr20	3505097	3517624	gain	chr20	3181751	7872081	4690330	Glucose level QTL (2373)
chr20	5029248	5032126	gain	chr20	3181751	7872081	4690330	Glucose level QTL (2373)
chr20	5524343	5528718	gain	chr20	3181751	7872081	4690330	Glucose level QTL (2373)
chr20	5824724	5827074	gain	chr20	3181751	7872081	4690330	Glucose level QTL (2373)
chr20	6428805	6453959	gain	chr20	3181751	7872081	4690330	Glucose level QTL (2373)
chr20	7759669	7769362	gain	chr20	3181751	7872081	4690330	Glucose level QTL (2373)
chr20	10465375	10469098	gain	chr20	10251384	11192435	941051	Egg shell color QTL (24960)
chr20	10572323	10608090	loss	chr20	10251384	11192435	941051	Egg shell color QTL (24960)
chr20	10822569	10951904	loss	chr20	10251384	11192435	941051	Egg shell color QTL (24960)
chr20	10975259	10981787	gain	chr20	10251384	11192435	941051	Egg shell color QTL (24960)
chr20	11113630	11243594	gain	chr20	11161025	11161065	40	Visceral peritoneum pigmentation QTL (24837)
chr20	11113630	11243594	gain	chr20	10251384	11192435	941051	Egg shell color QTL (24960)
chr20	11647959	11821814	gain	chr20	11400528	12237975	837447	Egg shell color QTL (24967)
chr20	12303848	12306875	gain	chr20	12262774	13166828	904054	Age at sexual maturity QTL (24946)
chr20	12303848	12306875	gain	chr20	12262774	13166828	904054	Age at sexual maturity QTL (24947)
chr20	12303848	12306875	gain	chr20	12262774	13166828	904054	Age at sexual maturity QTL (24948)
chr20	12492436	12495136	gain	chr20	12262774	13166828	904054	Age at sexual maturity QTL (24946)
chr20	12492436	12495136	gain	chr20	12262774	13166828	904054	Age at sexual maturity QTL (24947)
chr20	12492436	12495136	gain	chr20	12262774	13166828	904054	Age at sexual maturity QTL (24948)
chr20	13268220	13273366	gain	chr20	12875492	13871954	996462	Dry matter digestibility QTL (95425)
chr21	278699	281515	gain	chr21	13225	979078	965853	Body weight QTL (95430)
chr21	278699	281515	gain	chr21	93006	1011518	918512	Egg shell color QTL (24964)
chr21	954011	964174	loss	chr21	13225	979078	965853	Body weight QTL (95430)
chr21	954011	964174	loss	chr21	93006	1011518	918512	Egg shell color QTL (24964)
chr21	5741897	5746054	gain	chr21	5001208	6024257	1023049	Body weight QTL (95423)
chr22	3659265	3659589	loss	chr22	3625173	4599266	974093	Breast muscle percentage QTL (95429)
chr22	3744410	3748902	gain	chr22	3625173	4599266	974093	Breast muscle percentage QTL (95429)
chr22	3890954	3898764	gain	chr22	3625173	4599266	974093	Breast muscle percentage QTL (95429)
chr22	3958446	4005259	gain	chr22	3625173	4599266	974093	Breast muscle percentage QTL (95429)
chr22	4032737	4067439	loss	chr22	3625173	4599266	974093	Breast muscle percentage QTL (95429)
chr23	716727	738976	gain	chr23	574802	5097178	4522376	Shank length QTL (11798)
chr23	716727	738976	gain	chr23	574802	5097178	4522376	Shank length QTL (11799)
chr23	716727	738976	gain	chr23	574802	5097178	4522376	Shank length QTL (11800)
chr23	716727	738976	gain	chr23	574802	5097178	4522376	Shank length QTL (11801)
chr23	716727	738976	gain	chr23	574802	5097178	4522376	Shank growth QTL (11807)
chr23	716727	738976	gain	chr23	574802	5097178	4522376	Triglyceride level QTL (11822)
chr23	716727	738976	gain	chr23	574802	1779254	1204452	Feed intake QTL (2376)
chr23	716727	738976	gain	chr23	707032	1779254	1072222	Body temperature QTL (9123)
chr23	716727	738976	gain	chr23	707032	1779254	1072222	Antibody response to SRBC antigen QTL (2375)
chr23	1095738	1105000	loss	chr23	574802	5097178	4522376	Shank length QTL (11798)
chr23	1095738	1105000	loss	chr23	574802	5097178	4522376	Shank length QTL (11799)
chr23	1095738	1105000	loss	chr23	574802	5097178	4522376	Shank length QTL (11800)
chr23	1095738	1105000	loss	chr23	574802	5097178	4522376	Shank length QTL (11801)
chr23	1095738	1105000	loss	chr23	574802	5097178	4522376	Shank growth QTL (11807)
chr23	1095738	1105000	loss	chr23	574802	5097178	4522376	Triglyceride level QTL (11822)
chr23	1095738	1105000	loss	chr23	574802	1779254	1204452	Feed intake QTL (2376)
chr23	1095738	1105000	loss	chr23	707032	1779254	1072222	Body temperature QTL (9123)
chr23	1095738	1105000	loss	chr23	707032	1779254	1072222	Antibody response to SRBC antigen QTL (2375)
chr23	1721654	1737238	gain	chr23	574802	5097178	4522376	Shank length QTL (11798)
chr23	1721654	1737238	gain	chr23	574802	5097178	4522376	Shank length QTL (11799)
chr23	1721654	1737238	gain	chr23	574802	5097178	4522376	Shank length QTL (11800)
chr23	1721654	1737238	gain	chr23	574802	5097178	4522376	Shank length QTL (11801)
chr23	1721654	1737238	gain	chr23	574802	5097178	4522376	Shank growth QTL (11807)
chr23	1721654	1737238	gain	chr23	574802	5097178	4522376	Triglyceride level QTL (11822)
chr23	1721654	1737238	gain	chr23	574802	1779254	1204452	Feed intake QTL (2376)
chr23	1721654	1737238	gain	chr23	707032	1779254	1072222	Body temperature QTL (9123)
chr23	1721654	1737238	gain	chr23	707032	1779254	1072222	Antibody response to SRBC antigen QTL (2375)
chr23	1761126	1878078	gain	chr23	574802	5097178	4522376	Shank length QTL (11798)
chr23	1761126	1878078	gain	chr23	574802	5097178	4522376	Shank length QTL (11799)
chr23	1761126	1878078	gain	chr23	574802	5097178	4522376	Shank length QTL (11800)
chr23	1761126	1878078	gain	chr23	574802	5097178	4522376	Shank length QTL (11801)
chr23	1761126	1878078	gain	chr23	574802	5097178	4522376	Shank growth QTL (11807)
chr23	1761126	1878078	gain	chr23	574802	5097178	4522376	Triglyceride level QTL (11822)
chr23	1761126	1878078	gain	chr23	574802	1779254	1204452	Feed intake QTL (2376)
chr23	1761126	1878078	gain	chr23	707032	1779254	1072222	Body temperature QTL (9123)
chr23	1761126	1878078	gain	chr23	707032	1779254	1072222	Antibody response to SRBC antigen QTL (2375)
chr23	1761126	1878078	gain	chr23	1779254	5097178	3317924	Growth (post-challenge) QTL (9124)
chr23	1761126	1878078	gain	chr23	1779254	5097178	3317924	Receiving feather pecking QTL (2377)
chr23	1977591	1981661	gain	chr23	574802	5097178	4522376	Shank length QTL (11798)
chr23	1977591	1981661	gain	chr23	574802	5097178	4522376	Shank length QTL (11799)
chr23	1977591	1981661	gain	chr23	574802	5097178	4522376	Shank length QTL (11800)
chr23	1977591	1981661	gain	chr23	574802	5097178	4522376	Shank length QTL (11801)
chr23	1977591	1981661	gain	chr23	574802	5097178	4522376	Shank growth QTL (11807)
chr23	1977591	1981661	gain	chr23	574802	5097178	4522376	Triglyceride level QTL (11822)
chr23	1977591	1981661	gain	chr23	1779254	5097178	3317924	Growth (post-challenge) QTL (9124)
chr23	1977591	1981661	gain	chr23	1779254	5097178	3317924	Receiving feather pecking QTL (2377)
chr23	2343845	2349209	loss	chr23	574802	5097178	4522376	Shank length QTL (11798)
chr23	2343845	2349209	loss	chr23	574802	5097178	4522376	Shank length QTL (11799)
chr23	2343845	2349209	loss	chr23	574802	5097178	4522376	Shank length QTL (11800)
chr23	2343845	2349209	loss	chr23	574802	5097178	4522376	Shank length QTL (11801)
chr23	2343845	2349209	loss	chr23	574802	5097178	4522376	Shank growth QTL (11807)
chr23	2343845	2349209	loss	chr23	574802	5097178	4522376	Triglyceride level QTL (11822)
chr23	2343845	2349209	loss	chr23	1779254	5097178	3317924	Growth (post-challenge) QTL (9124)
chr23	2343845	2349209	loss	chr23	1779254	5097178	3317924	Receiving feather pecking QTL (2377)
chr23	2507800	2508670	gain	chr23	574802	5097178	4522376	Shank length QTL (11798)
chr23	2507800	2508670	gain	chr23	574802	5097178	4522376	Shank length QTL (11799)
chr23	2507800	2508670	gain	chr23	574802	5097178	4522376	Shank length QTL (11800)
chr23	2507800	2508670	gain	chr23	574802	5097178	4522376	Shank length QTL (11801)
chr23	2507800	2508670	gain	chr23	574802	5097178	4522376	Shank growth QTL (11807)
chr23	2507800	2508670	gain	chr23	574802	5097178	4522376	Triglyceride level QTL (11822)
chr23	2507800	2508670	gain	chr23	1779254	5097178	3317924	Growth (post-challenge) QTL (9124)
chr23	2507800	2508670	gain	chr23	1779254	5097178	3317924	Receiving feather pecking QTL (2377)
chr23	2571461	2575250	loss	chr23	574802	5097178	4522376	Shank length QTL (11798)
chr23	2571461	2575250	loss	chr23	574802	5097178	4522376	Shank length QTL (11799)
chr23	2571461	2575250	loss	chr23	574802	5097178	4522376	Shank length QTL (11800)
chr23	2571461	2575250	loss	chr23	574802	5097178	4522376	Shank length QTL (11801)
chr23	2571461	2575250	loss	chr23	574802	5097178	4522376	Shank growth QTL (11807)
chr23	2571461	2575250	loss	chr23	574802	5097178	4522376	Triglyceride level QTL (11822)
chr23	2571461	2575250	loss	chr23	1779254	5097178	3317924	Growth (post-challenge) QTL (9124)
chr23	2571461	2575250	loss	chr23	1779254	5097178	3317924	Receiving feather pecking QTL (2377)
chr23	2896316	2898348	gain	chr23	574802	5097178	4522376	Shank length QTL (11798)
chr23	2896316	2898348	gain	chr23	574802	5097178	4522376	Shank length QTL (11799)
chr23	2896316	2898348	gain	chr23	574802	5097178	4522376	Shank length QTL (11800)
chr23	2896316	2898348	gain	chr23	574802	5097178	4522376	Shank length QTL (11801)
chr23	2896316	2898348	gain	chr23	574802	5097178	4522376	Shank growth QTL (11807)
chr23	2896316	2898348	gain	chr23	574802	5097178	4522376	Triglyceride level QTL (11822)
chr23	2896316	2898348	gain	chr23	1779254	5097178	3317924	Growth (post-challenge) QTL (9124)
chr23	2896316	2898348	gain	chr23	1779254	5097178	3317924	Receiving feather pecking QTL (2377)
chr23	3489673	3550197	gain	chr23	574802	5097178	4522376	Shank length QTL (11798)
chr23	3489673	3550197	gain	chr23	574802	5097178	4522376	Shank length QTL (11799)
chr23	3489673	3550197	gain	chr23	574802	5097178	4522376	Shank length QTL (11800)
chr23	3489673	3550197	gain	chr23	574802	5097178	4522376	Shank length QTL (11801)
chr23	3489673	3550197	gain	chr23	574802	5097178	4522376	Shank growth QTL (11807)
chr23	3489673	3550197	gain	chr23	574802	5097178	4522376	Triglyceride level QTL (11822)
chr23	3489673	3550197	gain	chr23	1779254	5097178	3317924	Growth (post-challenge) QTL (9124)
chr23	3489673	3550197	gain	chr23	1779254	5097178	3317924	Receiving feather pecking QTL (2377)
chr23	3637961	3645792	loss	chr23	574802	5097178	4522376	Shank length QTL (11798)
chr23	3637961	3645792	loss	chr23	574802	5097178	4522376	Shank length QTL (11799)
chr23	3637961	3645792	loss	chr23	574802	5097178	4522376	Shank length QTL (11800)
chr23	3637961	3645792	loss	chr23	574802	5097178	4522376	Shank length QTL (11801)
chr23	3637961	3645792	loss	chr23	574802	5097178	4522376	Shank growth QTL (11807)
chr23	3637961	3645792	loss	chr23	574802	5097178	4522376	Triglyceride level QTL (11822)
chr23	3637961	3645792	loss	chr23	1779254	5097178	3317924	Growth (post-challenge) QTL (9124)
chr23	3637961	3645792	loss	chr23	1779254	5097178	3317924	Receiving feather pecking QTL (2377)
chr23	4197695	4210259	gain	chr23	574802	5097178	4522376	Shank length QTL (11798)
chr23	4197695	4210259	gain	chr23	574802	5097178	4522376	Shank length QTL (11799)
chr23	4197695	4210259	gain	chr23	574802	5097178	4522376	Shank length QTL (11800)
chr23	4197695	4210259	gain	chr23	574802	5097178	4522376	Shank length QTL (11801)
chr23	4197695	4210259	gain	chr23	574802	5097178	4522376	Shank growth QTL (11807)
chr23	4197695	4210259	gain	chr23	574802	5097178	4522376	Triglyceride level QTL (11822)
chr23	4197695	4210259	gain	chr23	1779254	5097178	3317924	Growth (post-challenge) QTL (9124)
chr23	4197695	4210259	gain	chr23	1779254	5097178	3317924	Receiving feather pecking QTL (2377)
chr23	4373778	4416062	Complex	chr23	574802	5097178	4522376	Shank length QTL (11798)
chr23	4373778	4416062	Complex	chr23	574802	5097178	4522376	Shank length QTL (11799)
chr23	4373778	4416062	Complex	chr23	574802	5097178	4522376	Shank length QTL (11800)
chr23	4373778	4416062	Complex	chr23	574802	5097178	4522376	Shank length QTL (11801)
chr23	4373778	4416062	Complex	chr23	574802	5097178	4522376	Shank growth QTL (11807)
chr23	4373778	4416062	Complex	chr23	574802	5097178	4522376	Triglyceride level QTL (11822)
chr23	4373778	4416062	Complex	chr23	1779254	5097178	3317924	Growth (post-challenge) QTL (9124)
chr23	4373778	4416062	Complex	chr23	1779254	5097178	3317924	Receiving feather pecking QTL (2377)
chr24	154398	192721	gain	chr24	179516	2824015	2644499	Feed conversion ratio QTL (64569)
chr24	154398	192721	gain	chr24	179516	2824015	2644499	Feed conversion ratio QTL (64570)
chr24	981884	984887	gain	chr24	179516	2824015	2644499	Feed conversion ratio QTL (64569)
chr24	981884	984887	gain	chr24	179516	2824015	2644499	Feed conversion ratio QTL (64570)
chr24	1797887	1805353	gain	chr24	179516	2824015	2644499	Feed conversion ratio QTL (64569)
chr24	1797887	1805353	gain	chr24	179516	2824015	2644499	Feed conversion ratio QTL (64570)
chr24	2045258	2047617	gain	chr24	179516	2824015	2644499	Feed conversion ratio QTL (64569)
chr24	2045258	2047617	gain	chr24	179516	2824015	2644499	Feed conversion ratio QTL (64570)
chr24	3310818	3328796	gain	chr24	2265008	4594127	2329119	Egg shell weight QTL (14381)
chr24	3310818	3328796	gain	chr24	2265008	3901281	1636273	Body weight (hatch) QTL (55900)
chr24	3470236	3500064	gain	chr24	2265008	4594127	2329119	Egg shell weight QTL (14381)
chr24	3470236	3500064	gain	chr24	2265008	3901281	1636273	Body weight (hatch) QTL (55900)
chr24	3683710	3693836	gain	chr24	2265008	4594127	2329119	Egg shell weight QTL (14381)
chr24	3683710	3693836	gain	chr24	2265008	3901281	1636273	Body weight (hatch) QTL (55900)
chr24	3798048	3990541	gain	chr24	3793938	3813455	19517	Age at first egg QTL (16619)
chr24	3798048	3990541	gain	chr24	2265008	4594127	2329119	Egg shell weight QTL (14381)
chr24	3798048	3990541	gain	chr24	2265008	3901281	1636273	Body weight (hatch) QTL (55900)
chr24	4065579	4282850	gain	chr24	4233066	4252583	19517	Abdominal fat weight QTL (2380)
chr24	4065579	4282850	gain	chr24	4233066	4252583	19517	Shank weight to length ratio QTL (9182)
chr24	4065579	4282850	gain	chr24	2265008	4594127	2329119	Egg shell weight QTL (14381)
chr24	4387948	4428669	gain	chr24	4428234	4447751	19517	Abdominal fat percentage QTL (12563)
chr24	4387948	4428669	gain	chr24	2265008	4594127	2329119	Egg shell weight QTL (14381)
chr24	5366728	5380174	gain	chr24	4594127	6060050	1465923	Abdominal fat weight QTL (9405)
chr24	5366728	5380174	gain	chr24	4594127	6060050	1465923	Feather pecking QTL (2378)
chr24	5432264	5446232	loss	chr24	4594127	6060050	1465923	Abdominal fat weight QTL (9405)
chr24	5432264	5446232	loss	chr24	4594127	6060050	1465923	Feather pecking QTL (2378)
chr24	5664842	5665642	loss	chr24	4594127	6060050	1465923	Abdominal fat weight QTL (9405)
chr24	5664842	5665642	loss	chr24	4594127	6060050	1465923	Feather pecking QTL (2378)
chr26	482068	483785	loss	chr26	157518	1007208	849690	Body temperature QTL (95400)
chr26	482068	483785	loss	chr26	58444	2538399	2479955	Feed conversion ratio QTL (64571)
chr26	601241	678810	Complex	chr26	157518	1007208	849690	Body temperature QTL (95400)
chr26	601241	678810	Complex	chr26	58444	2538399	2479955	Feed conversion ratio QTL (64571)
chr26	830253	833730	gain	chr26	157518	1007208	849690	Body temperature QTL (95400)
chr26	830253	833730	gain	chr26	58444	2538399	2479955	Feed conversion ratio QTL (64571)
chr26	992050	1000764	gain	chr26	157518	1007208	849690	Body temperature QTL (95400)
chr26	992050	1000764	gain	chr26	58444	2538399	2479955	Feed conversion ratio QTL (64571)
chr26	1107348	1137512	gain	chr26	58444	2538399	2479955	Feed conversion ratio QTL (64571)
chr26	1107348	1137512	gain	chr26	1018654	2150980	1132326	Egg shell color QTL (24957)
chr26	1921246	1952294	gain	chr26	58444	2538399	2479955	Feed conversion ratio QTL (64571)
chr26	1921246	1952294	gain	chr26	1018654	2150980	1132326	Egg shell color QTL (24957)
chr26	1921246	1952294	gain	chr26	1193077	4893906	3700829	Body weight (63 days) QTL (9453)
chr26	1921246	1952294	gain	chr26	1203137	2360528	1157391	Total white fat weight QTL (17338)
chr26	1921246	1952294	gain	chr26	1470132	2360528	890396	Visceral fat weight QTL (17324)
chr26	2295791	2299990	loss	chr26	58444	2538399	2479955	Feed conversion ratio QTL (64571)
chr26	2295791	2299990	loss	chr26	1193077	4893906	3700829	Body weight (63 days) QTL (9453)
chr26	2295791	2299990	loss	chr26	1203137	2360528	1157391	Total white fat weight QTL (17338)
chr26	2295791	2299990	loss	chr26	1470132	2360528	890396	Visceral fat weight QTL (17324)
chr26	3396564	3448828	loss	chr26	1193077	4893906	3700829	Body weight (63 days) QTL (9453)
chr26	3396564	3448828	loss	chr26	2363809	4914133	2550324	Tibia breaking force QTL (2382)
chr26	3396564	3448828	loss	chr26	2363809	4914133	2550324	Tibia bone mineral density QTL (2381)
chr26	3396564	3448828	loss	chr26	2374013	4934360	2560347	Non-esterified fatty acid level QTL (9454)
chr26	3396564	3448828	loss	chr26	2441438	4914133	2472695	Shank weight QTL (2383)
chr26	3396564	3448828	loss	chr26	2498659	4914133	2415474	Haugh units QTL (24812)
chr26	3396564	3448828	loss	chr26	3060821	4058298	997477	Body weight (28 days) QTL (95418)
chr26	3597217	3611283	loss	chr26	1193077	4893906	3700829	Body weight (63 days) QTL (9453)
chr26	3597217	3611283	loss	chr26	2363809	4914133	2550324	Tibia breaking force QTL (2382)
chr26	3597217	3611283	loss	chr26	2363809	4914133	2550324	Tibia bone mineral density QTL (2381)
chr26	3597217	3611283	loss	chr26	2374013	4934360	2560347	Non-esterified fatty acid level QTL (9454)
chr26	3597217	3611283	loss	chr26	2441438	4914133	2472695	Shank weight QTL (2383)
chr26	3597217	3611283	loss	chr26	2498659	4914133	2415474	Haugh units QTL (24812)
chr26	3597217	3611283	loss	chr26	3060821	4058298	997477	Body weight (28 days) QTL (95418)
chr26	4286941	4326706	loss	chr26	1193077	4893906	3700829	Body weight (63 days) QTL (9453)
chr26	4286941	4326706	loss	chr26	2363809	4914133	2550324	Tibia breaking force QTL (2382)
chr26	4286941	4326706	loss	chr26	2363809	4914133	2550324	Tibia bone mineral density QTL (2381)
chr26	4286941	4326706	loss	chr26	2374013	4934360	2560347	Non-esterified fatty acid level QTL (9454)
chr26	4286941	4326706	loss	chr26	2441438	4914133	2472695	Shank weight QTL (2383)
chr26	4286941	4326706	loss	chr26	2498659	4914133	2415474	Haugh units QTL (24812)
chr26	4286941	4326706	loss	chr26	3893308	4846708	953400	Marek's disease-related traits QTL (4608)
chr27	904	106537	gain	chr27	81131	81301	170	Growth (105-140 days) QTL (55944)
chr27	904	106537	gain	chr27	81131	4104720	4023589	Growth (0-35 days) QTL (55932)
chr27	904	106537	gain	chr27	81131	4104720	4023589	Body weight (35 days) QTL (55906)
chr27	904	106537	gain	chr27	81131	4104720	4023589	Antibody response to SRBC antigen QTL (2389)
chr27	904	106537	gain	chr27	81131	3493381	3412250	Antibody response to KLH antigen QTL (2387)
chr27	904	106537	gain	chr27	81131	2543369	2462238	Albumen percentage QTL (36766)
chr27	214990	822425	Complex	chr27	81131	4104720	4023589	Growth (0-35 days) QTL (55932)
chr27	214990	822425	Complex	chr27	81131	4104720	4023589	Body weight (35 days) QTL (55906)
chr27	214990	822425	Complex	chr27	81131	4104720	4023589	Antibody response to SRBC antigen QTL (2389)
chr27	214990	822425	Complex	chr27	81131	3493381	3412250	Antibody response to KLH antigen QTL (2387)
chr27	214990	822425	Complex	chr27	81131	2543369	2462238	Albumen percentage QTL (36766)
chr27	214990	822425	Complex	chr27	178959	1248651	1069692	Feed conversion ratio QTL (64572)
chr27	214990	822425	Complex	chr27	342140	4104720	3762580	Wing weight QTL (17109)
chr27	1040761	1048427	gain	chr27	81131	4104720	4023589	Growth (0-35 days) QTL (55932)
chr27	1040761	1048427	gain	chr27	81131	4104720	4023589	Body weight (35 days) QTL (55906)
chr27	1040761	1048427	gain	chr27	81131	4104720	4023589	Antibody response to SRBC antigen QTL (2389)
chr27	1040761	1048427	gain	chr27	81131	3493381	3412250	Antibody response to KLH antigen QTL (2387)
chr27	1040761	1048427	gain	chr27	81131	2543369	2462238	Albumen percentage QTL (36766)
chr27	1040761	1048427	gain	chr27	178959	1248651	1069692	Feed conversion ratio QTL (64572)
chr27	1040761	1048427	gain	chr27	342140	4104720	3762580	Wing weight QTL (17109)
chr27	1261483	1280910	gain	chr27	1210605	1627441	416836	Humerus width QTL (2392)
chr27	1261483	1280910	gain	chr27	1210605	1627441	416836	Tibia length QTL (2399)
chr27	1261483	1280910	gain	chr27	1210605	1627441	416836	Tibia area QTL (2402)
chr27	1261483	1280910	gain	chr27	1210605	1627441	416836	Tibia area QTL (2398)
chr27	1261483	1280910	gain	chr27	81131	4104720	4023589	Growth (0-35 days) QTL (55932)
chr27	1261483	1280910	gain	chr27	81131	4104720	4023589	Body weight (35 days) QTL (55906)
chr27	1261483	1280910	gain	chr27	81131	4104720	4023589	Antibody response to SRBC antigen QTL (2389)
chr27	1261483	1280910	gain	chr27	81131	3493381	3412250	Antibody response to KLH antigen QTL (2387)
chr27	1261483	1280910	gain	chr27	81131	2543369	2462238	Albumen percentage QTL (36766)
chr27	1261483	1280910	gain	chr27	342140	4104720	3762580	Wing weight QTL (17109)
chr27	1261483	1280910	gain	chr27	1210605	4104720	2894115	Humerus length QTL (2397)
chr27	1261483	1280910	gain	chr27	1210605	4104720	2894115	Humerus area QTL (2396)
chr27	1261483	1280910	gain	chr27	1210605	4104720	2894115	Body weight QTL (2410)
chr27	1261483	1280910	gain	chr27	1210605	4104720	2894115	Body weight QTL (2409)
chr27	1261483	1280910	gain	chr27	1213850	2171929	958079	Body temperature QTL (95402)
chr27	1261483	1280910	gain	chr27	1261611	2231924	970313	Egg production rate QTL (24978)
chr27	1261483	1280910	gain	chr27	1268607	3162659	1894052	Yolk color QTL (36790)
chr27	1547318	1599690	gain	chr27	1210605	1627441	416836	Humerus width QTL (2392)
chr27	1547318	1599690	gain	chr27	1210605	1627441	416836	Tibia length QTL (2399)
chr27	1547318	1599690	gain	chr27	1210605	1627441	416836	Tibia area QTL (2402)
chr27	1547318	1599690	gain	chr27	1210605	1627441	416836	Tibia area QTL (2398)
chr27	1547318	1599690	gain	chr27	81131	4104720	4023589	Growth (0-35 days) QTL (55932)
chr27	1547318	1599690	gain	chr27	81131	4104720	4023589	Body weight (35 days) QTL (55906)
chr27	1547318	1599690	gain	chr27	81131	4104720	4023589	Antibody response to SRBC antigen QTL (2389)
chr27	1547318	1599690	gain	chr27	81131	3493381	3412250	Antibody response to KLH antigen QTL (2387)
chr27	1547318	1599690	gain	chr27	81131	2543369	2462238	Albumen percentage QTL (36766)
chr27	1547318	1599690	gain	chr27	342140	4104720	3762580	Wing weight QTL (17109)
chr27	1547318	1599690	gain	chr27	1210605	4104720	2894115	Humerus length QTL (2397)
chr27	1547318	1599690	gain	chr27	1210605	4104720	2894115	Humerus area QTL (2396)
chr27	1547318	1599690	gain	chr27	1210605	4104720	2894115	Body weight QTL (2410)
chr27	1547318	1599690	gain	chr27	1210605	4104720	2894115	Body weight QTL (2409)
chr27	1547318	1599690	gain	chr27	1213850	2171929	958079	Body temperature QTL (95402)
chr27	1547318	1599690	gain	chr27	1261611	2231924	970313	Egg production rate QTL (24978)
chr27	1547318	1599690	gain	chr27	1268607	3162659	1894052	Yolk color QTL (36790)
chr27	1700607	1720348	gain	chr27	81131	4104720	4023589	Growth (0-35 days) QTL (55932)
chr27	1700607	1720348	gain	chr27	81131	4104720	4023589	Body weight (35 days) QTL (55906)
chr27	1700607	1720348	gain	chr27	81131	4104720	4023589	Antibody response to SRBC antigen QTL (2389)
chr27	1700607	1720348	gain	chr27	81131	3493381	3412250	Antibody response to KLH antigen QTL (2387)
chr27	1700607	1720348	gain	chr27	81131	2543369	2462238	Albumen percentage QTL (36766)
chr27	1700607	1720348	gain	chr27	342140	4104720	3762580	Wing weight QTL (17109)
chr27	1700607	1720348	gain	chr27	1210605	4104720	2894115	Humerus length QTL (2397)
chr27	1700607	1720348	gain	chr27	1210605	4104720	2894115	Humerus area QTL (2396)
chr27	1700607	1720348	gain	chr27	1210605	4104720	2894115	Body weight QTL (2410)
chr27	1700607	1720348	gain	chr27	1210605	4104720	2894115	Body weight QTL (2409)
chr27	1700607	1720348	gain	chr27	1213850	2171929	958079	Body temperature QTL (95402)
chr27	1700607	1720348	gain	chr27	1261611	2231924	970313	Egg production rate QTL (24978)
chr27	1700607	1720348	gain	chr27	1268607	3162659	1894052	Yolk color QTL (36790)
chr27	1700607	1720348	gain	chr27	1627441	3493381	1865940	Shank weight percentage QTL (15567)
chr27	1700607	1720348	gain	chr27	1627441	3493381	1865940	Body weight (112 days) QTL (6652)
chr27	1700607	1720348	gain	chr27	1627441	3493381	1865940	Body weight (200 days) QTL (6653)
chr27	1700607	1720348	gain	chr27	1627441	3493381	1865940	Growth (46-112 days) QTL (6654)
chr27	1700607	1720348	gain	chr27	1627441	3493381	1865940	Abdominal fat weight QTL (11809)
chr27	1700607	1720348	gain	chr27	1627441	3493381	1865940	Triglyceride level QTL (11814)
chr27	1700607	1720348	gain	chr27	1627441	3493381	1865940	Abdominal fat weight QTL (11817)
chr27	1700607	1720348	gain	chr27	1627441	3493381	1865940	Abdominal fat percentage QTL (11820)
chr27	1700607	1720348	gain	chr27	1627441	3493381	1865940	Carcass protein content, dry matter basis QTL (17134)
chr27	1700607	1720348	gain	chr27	1627441	3493381	1865940	Carcass fat content QTL (17135)
chr27	1700607	1720348	gain	chr27	1627441	3493381	1865940	Carcass water content QTL (17136)
chr27	1700607	1720348	gain	chr27	1627441	3493381	1865940	Head percentage QTL (15599)
chr27	1700607	1720348	gain	chr27	1627441	3493381	1865940	Body weight QTL (2406)
chr27	1700607	1720348	gain	chr27	1627441	3493381	1865940	Body weight (1 day) QTL (7178)
chr27	1700607	1720348	gain	chr27	1627441	3493381	1865940	Antibody response to SRBC antigen QTL (2388)
chr27	1700607	1720348	gain	chr27	1627441	3493381	1865940	Body weight (41 days) QTL (7186)
chr27	1700607	1720348	gain	chr27	1627441	3493381	1865940	Body weight QTL (2407)
chr27	1700607	1720348	gain	chr27	1627441	3493381	1865940	Carcass protein content, dry matter basis QTL (17124)
chr27	1700607	1720348	gain	chr27	1627441	3493381	1865940	Carcass fat content, dry matter basis QTL (17125)
chr27	1700607	1720348	gain	chr27	1627441	3493381	1865940	Carcass fat content QTL (17126)
chr27	1700607	1720348	gain	chr27	1627441	3493381	1865940	Carcass ash content, dry matter basis QTL (17127)
chr27	1700607	1720348	gain	chr27	1627441	3162659	1535218	Femur length QTL (6778)
chr27	1700607	1720348	gain	chr27	1627441	3162659	1535218	Femur bending strength QTL (6779)
chr27	1700607	1720348	gain	chr27	1627441	2659373	1031932	Social tendency QTL (2391)
chr27	1700607	1720348	gain	chr27	1639041	3493381	1854340	Body weight (35 days) QTL (3356)
chr27	1700607	1720348	gain	chr27	1639041	3481781	1842740	Abdominal fat percentage QTL (3354)
chr27	1700607	1720348	gain	chr27	1679643	4104720	2425077	Carcass weight QTL (17090)
chr27	1822716	1827419	gain	chr27	81131	4104720	4023589	Growth (0-35 days) QTL (55932)
chr27	1822716	1827419	gain	chr27	81131	4104720	4023589	Body weight (35 days) QTL (55906)
chr27	1822716	1827419	gain	chr27	81131	4104720	4023589	Antibody response to SRBC antigen QTL (2389)
chr27	1822716	1827419	gain	chr27	81131	3493381	3412250	Antibody response to KLH antigen QTL (2387)
chr27	1822716	1827419	gain	chr27	81131	2543369	2462238	Albumen percentage QTL (36766)
chr27	1822716	1827419	gain	chr27	342140	4104720	3762580	Wing weight QTL (17109)
chr27	1822716	1827419	gain	chr27	1210605	4104720	2894115	Humerus length QTL (2397)
chr27	1822716	1827419	gain	chr27	1210605	4104720	2894115	Humerus area QTL (2396)
chr27	1822716	1827419	gain	chr27	1210605	4104720	2894115	Body weight QTL (2410)
chr27	1822716	1827419	gain	chr27	1210605	4104720	2894115	Body weight QTL (2409)
chr27	1822716	1827419	gain	chr27	1213850	2171929	958079	Body temperature QTL (95402)
chr27	1822716	1827419	gain	chr27	1261611	2231924	970313	Egg production rate QTL (24978)
chr27	1822716	1827419	gain	chr27	1268607	3162659	1894052	Yolk color QTL (36790)
chr27	1822716	1827419	gain	chr27	1627441	3493381	1865940	Shank weight percentage QTL (15567)
chr27	1822716	1827419	gain	chr27	1627441	3493381	1865940	Body weight (112 days) QTL (6652)
chr27	1822716	1827419	gain	chr27	1627441	3493381	1865940	Body weight (200 days) QTL (6653)
chr27	1822716	1827419	gain	chr27	1627441	3493381	1865940	Growth (46-112 days) QTL (6654)
chr27	1822716	1827419	gain	chr27	1627441	3493381	1865940	Abdominal fat weight QTL (11809)
chr27	1822716	1827419	gain	chr27	1627441	3493381	1865940	Triglyceride level QTL (11814)
chr27	1822716	1827419	gain	chr27	1627441	3493381	1865940	Abdominal fat weight QTL (11817)
chr27	1822716	1827419	gain	chr27	1627441	3493381	1865940	Abdominal fat percentage QTL (11820)
chr27	1822716	1827419	gain	chr27	1627441	3493381	1865940	Carcass protein content, dry matter basis QTL (17134)
chr27	1822716	1827419	gain	chr27	1627441	3493381	1865940	Carcass fat content QTL (17135)
chr27	1822716	1827419	gain	chr27	1627441	3493381	1865940	Carcass water content QTL (17136)
chr27	1822716	1827419	gain	chr27	1627441	3493381	1865940	Head percentage QTL (15599)
chr27	1822716	1827419	gain	chr27	1627441	3493381	1865940	Body weight QTL (2406)
chr27	1822716	1827419	gain	chr27	1627441	3493381	1865940	Body weight (1 day) QTL (7178)
chr27	1822716	1827419	gain	chr27	1627441	3493381	1865940	Antibody response to SRBC antigen QTL (2388)
chr27	1822716	1827419	gain	chr27	1627441	3493381	1865940	Body weight (41 days) QTL (7186)
chr27	1822716	1827419	gain	chr27	1627441	3493381	1865940	Body weight QTL (2407)
chr27	1822716	1827419	gain	chr27	1627441	3493381	1865940	Carcass protein content, dry matter basis QTL (17124)
chr27	1822716	1827419	gain	chr27	1627441	3493381	1865940	Carcass fat content, dry matter basis QTL (17125)
chr27	1822716	1827419	gain	chr27	1627441	3493381	1865940	Carcass fat content QTL (17126)
chr27	1822716	1827419	gain	chr27	1627441	3493381	1865940	Carcass ash content, dry matter basis QTL (17127)
chr27	1822716	1827419	gain	chr27	1627441	3162659	1535218	Femur length QTL (6778)
chr27	1822716	1827419	gain	chr27	1627441	3162659	1535218	Femur bending strength QTL (6779)
chr27	1822716	1827419	gain	chr27	1627441	2659373	1031932	Social tendency QTL (2391)
chr27	1822716	1827419	gain	chr27	1639041	3493381	1854340	Body weight (35 days) QTL (3356)
chr27	1822716	1827419	gain	chr27	1639041	3481781	1842740	Abdominal fat percentage QTL (3354)
chr27	1822716	1827419	gain	chr27	1679643	4104720	2425077	Carcass weight QTL (17090)
chr27	1881112	1894814	gain	chr27	81131	4104720	4023589	Growth (0-35 days) QTL (55932)
chr27	1881112	1894814	gain	chr27	81131	4104720	4023589	Body weight (35 days) QTL (55906)
chr27	1881112	1894814	gain	chr27	81131	4104720	4023589	Antibody response to SRBC antigen QTL (2389)
chr27	1881112	1894814	gain	chr27	81131	3493381	3412250	Antibody response to KLH antigen QTL (2387)
chr27	1881112	1894814	gain	chr27	81131	2543369	2462238	Albumen percentage QTL (36766)
chr27	1881112	1894814	gain	chr27	342140	4104720	3762580	Wing weight QTL (17109)
chr27	1881112	1894814	gain	chr27	1210605	4104720	2894115	Humerus length QTL (2397)
chr27	1881112	1894814	gain	chr27	1210605	4104720	2894115	Humerus area QTL (2396)
chr27	1881112	1894814	gain	chr27	1210605	4104720	2894115	Body weight QTL (2410)
chr27	1881112	1894814	gain	chr27	1210605	4104720	2894115	Body weight QTL (2409)
chr27	1881112	1894814	gain	chr27	1213850	2171929	958079	Body temperature QTL (95402)
chr27	1881112	1894814	gain	chr27	1261611	2231924	970313	Egg production rate QTL (24978)
chr27	1881112	1894814	gain	chr27	1268607	3162659	1894052	Yolk color QTL (36790)
chr27	1881112	1894814	gain	chr27	1627441	3493381	1865940	Shank weight percentage QTL (15567)
chr27	1881112	1894814	gain	chr27	1627441	3493381	1865940	Body weight (112 days) QTL (6652)
chr27	1881112	1894814	gain	chr27	1627441	3493381	1865940	Body weight (200 days) QTL (6653)
chr27	1881112	1894814	gain	chr27	1627441	3493381	1865940	Growth (46-112 days) QTL (6654)
chr27	1881112	1894814	gain	chr27	1627441	3493381	1865940	Abdominal fat weight QTL (11809)
chr27	1881112	1894814	gain	chr27	1627441	3493381	1865940	Triglyceride level QTL (11814)
chr27	1881112	1894814	gain	chr27	1627441	3493381	1865940	Abdominal fat weight QTL (11817)
chr27	1881112	1894814	gain	chr27	1627441	3493381	1865940	Abdominal fat percentage QTL (11820)
chr27	1881112	1894814	gain	chr27	1627441	3493381	1865940	Carcass protein content, dry matter basis QTL (17134)
chr27	1881112	1894814	gain	chr27	1627441	3493381	1865940	Carcass fat content QTL (17135)
chr27	1881112	1894814	gain	chr27	1627441	3493381	1865940	Carcass water content QTL (17136)
chr27	1881112	1894814	gain	chr27	1627441	3493381	1865940	Head percentage QTL (15599)
chr27	1881112	1894814	gain	chr27	1627441	3493381	1865940	Body weight QTL (2406)
chr27	1881112	1894814	gain	chr27	1627441	3493381	1865940	Body weight (1 day) QTL (7178)
chr27	1881112	1894814	gain	chr27	1627441	3493381	1865940	Antibody response to SRBC antigen QTL (2388)
chr27	1881112	1894814	gain	chr27	1627441	3493381	1865940	Body weight (41 days) QTL (7186)
chr27	1881112	1894814	gain	chr27	1627441	3493381	1865940	Body weight QTL (2407)
chr27	1881112	1894814	gain	chr27	1627441	3493381	1865940	Carcass protein content, dry matter basis QTL (17124)
chr27	1881112	1894814	gain	chr27	1627441	3493381	1865940	Carcass fat content, dry matter basis QTL (17125)
chr27	1881112	1894814	gain	chr27	1627441	3493381	1865940	Carcass fat content QTL (17126)
chr27	1881112	1894814	gain	chr27	1627441	3493381	1865940	Carcass ash content, dry matter basis QTL (17127)
chr27	1881112	1894814	gain	chr27	1627441	3162659	1535218	Femur length QTL (6778)
chr27	1881112	1894814	gain	chr27	1627441	3162659	1535218	Femur bending strength QTL (6779)
chr27	1881112	1894814	gain	chr27	1627441	2659373	1031932	Social tendency QTL (2391)
chr27	1881112	1894814	gain	chr27	1639041	3493381	1854340	Body weight (35 days) QTL (3356)
chr27	1881112	1894814	gain	chr27	1639041	3481781	1842740	Abdominal fat percentage QTL (3354)
chr27	1881112	1894814	gain	chr27	1679643	4104720	2425077	Carcass weight QTL (17090)
chr27	2279603	2283377	loss	chr27	81131	4104720	4023589	Growth (0-35 days) QTL (55932)
chr27	2279603	2283377	loss	chr27	81131	4104720	4023589	Body weight (35 days) QTL (55906)
chr27	2279603	2283377	loss	chr27	81131	4104720	4023589	Antibody response to SRBC antigen QTL (2389)
chr27	2279603	2283377	loss	chr27	81131	3493381	3412250	Antibody response to KLH antigen QTL (2387)
chr27	2279603	2283377	loss	chr27	81131	2543369	2462238	Albumen percentage QTL (36766)
chr27	2279603	2283377	loss	chr27	342140	4104720	3762580	Wing weight QTL (17109)
chr27	2279603	2283377	loss	chr27	1210605	4104720	2894115	Humerus length QTL (2397)
chr27	2279603	2283377	loss	chr27	1210605	4104720	2894115	Humerus area QTL (2396)
chr27	2279603	2283377	loss	chr27	1210605	4104720	2894115	Body weight QTL (2410)
chr27	2279603	2283377	loss	chr27	1210605	4104720	2894115	Body weight QTL (2409)
chr27	2279603	2283377	loss	chr27	1268607	3162659	1894052	Yolk color QTL (36790)
chr27	2279603	2283377	loss	chr27	1627441	3493381	1865940	Shank weight percentage QTL (15567)
chr27	2279603	2283377	loss	chr27	1627441	3493381	1865940	Body weight (112 days) QTL (6652)
chr27	2279603	2283377	loss	chr27	1627441	3493381	1865940	Body weight (200 days) QTL (6653)
chr27	2279603	2283377	loss	chr27	1627441	3493381	1865940	Growth (46-112 days) QTL (6654)
chr27	2279603	2283377	loss	chr27	1627441	3493381	1865940	Abdominal fat weight QTL (11809)
chr27	2279603	2283377	loss	chr27	1627441	3493381	1865940	Triglyceride level QTL (11814)
chr27	2279603	2283377	loss	chr27	1627441	3493381	1865940	Abdominal fat weight QTL (11817)
chr27	2279603	2283377	loss	chr27	1627441	3493381	1865940	Abdominal fat percentage QTL (11820)
chr27	2279603	2283377	loss	chr27	1627441	3493381	1865940	Carcass protein content, dry matter basis QTL (17134)
chr27	2279603	2283377	loss	chr27	1627441	3493381	1865940	Carcass fat content QTL (17135)
chr27	2279603	2283377	loss	chr27	1627441	3493381	1865940	Carcass water content QTL (17136)
chr27	2279603	2283377	loss	chr27	1627441	3493381	1865940	Head percentage QTL (15599)
chr27	2279603	2283377	loss	chr27	1627441	3493381	1865940	Body weight QTL (2406)
chr27	2279603	2283377	loss	chr27	1627441	3493381	1865940	Body weight (1 day) QTL (7178)
chr27	2279603	2283377	loss	chr27	1627441	3493381	1865940	Antibody response to SRBC antigen QTL (2388)
chr27	2279603	2283377	loss	chr27	1627441	3493381	1865940	Body weight (41 days) QTL (7186)
chr27	2279603	2283377	loss	chr27	1627441	3493381	1865940	Body weight QTL (2407)
chr27	2279603	2283377	loss	chr27	1627441	3493381	1865940	Carcass protein content, dry matter basis QTL (17124)
chr27	2279603	2283377	loss	chr27	1627441	3493381	1865940	Carcass fat content, dry matter basis QTL (17125)
chr27	2279603	2283377	loss	chr27	1627441	3493381	1865940	Carcass fat content QTL (17126)
chr27	2279603	2283377	loss	chr27	1627441	3493381	1865940	Carcass ash content, dry matter basis QTL (17127)
chr27	2279603	2283377	loss	chr27	1627441	3162659	1535218	Femur length QTL (6778)
chr27	2279603	2283377	loss	chr27	1627441	3162659	1535218	Femur bending strength QTL (6779)
chr27	2279603	2283377	loss	chr27	1627441	2659373	1031932	Social tendency QTL (2391)
chr27	2279603	2283377	loss	chr27	1639041	3493381	1854340	Body weight (35 days) QTL (3356)
chr27	2279603	2283377	loss	chr27	1639041	3481781	1842740	Abdominal fat percentage QTL (3354)
chr27	2279603	2283377	loss	chr27	1679643	4104720	2425077	Carcass weight QTL (17090)
chr27	2279603	2283377	loss	chr27	1969149	4104720	2135571	Body weight (140 days) QTL (17084)
chr27	2279603	2283377	loss	chr27	2090953	4104720	2013767	Carcass weight QTL (17116)
chr27	2279603	2283377	loss	chr27	2218558	4104720	1886162	Breast muscle weight QTL (17096)
chr27	2279603	2283377	loss	chr27	2282360	4104720	1822360	Body weight (140 days) QTL (55926)
chr27	2656483	2685489	gain	chr27	2659373	2988653	329280	Abdominal fat percentage QTL (2390)
chr27	2656483	2685489	gain	chr27	81131	4104720	4023589	Growth (0-35 days) QTL (55932)
chr27	2656483	2685489	gain	chr27	81131	4104720	4023589	Body weight (35 days) QTL (55906)
chr27	2656483	2685489	gain	chr27	81131	4104720	4023589	Antibody response to SRBC antigen QTL (2389)
chr27	2656483	2685489	gain	chr27	81131	3493381	3412250	Antibody response to KLH antigen QTL (2387)
chr27	2656483	2685489	gain	chr27	342140	4104720	3762580	Wing weight QTL (17109)
chr27	2656483	2685489	gain	chr27	1210605	4104720	2894115	Humerus length QTL (2397)
chr27	2656483	2685489	gain	chr27	1210605	4104720	2894115	Humerus area QTL (2396)
chr27	2656483	2685489	gain	chr27	1210605	4104720	2894115	Body weight QTL (2410)
chr27	2656483	2685489	gain	chr27	1210605	4104720	2894115	Body weight QTL (2409)
chr27	2656483	2685489	gain	chr27	1268607	3162659	1894052	Yolk color QTL (36790)
chr27	2656483	2685489	gain	chr27	1627441	3493381	1865940	Shank weight percentage QTL (15567)
chr27	2656483	2685489	gain	chr27	1627441	3493381	1865940	Body weight (112 days) QTL (6652)
chr27	2656483	2685489	gain	chr27	1627441	3493381	1865940	Body weight (200 days) QTL (6653)
chr27	2656483	2685489	gain	chr27	1627441	3493381	1865940	Growth (46-112 days) QTL (6654)
chr27	2656483	2685489	gain	chr27	1627441	3493381	1865940	Abdominal fat weight QTL (11809)
chr27	2656483	2685489	gain	chr27	1627441	3493381	1865940	Triglyceride level QTL (11814)
chr27	2656483	2685489	gain	chr27	1627441	3493381	1865940	Abdominal fat weight QTL (11817)
chr27	2656483	2685489	gain	chr27	1627441	3493381	1865940	Abdominal fat percentage QTL (11820)
chr27	2656483	2685489	gain	chr27	1627441	3493381	1865940	Carcass protein content, dry matter basis QTL (17134)
chr27	2656483	2685489	gain	chr27	1627441	3493381	1865940	Carcass fat content QTL (17135)
chr27	2656483	2685489	gain	chr27	1627441	3493381	1865940	Carcass water content QTL (17136)
chr27	2656483	2685489	gain	chr27	1627441	3493381	1865940	Head percentage QTL (15599)
chr27	2656483	2685489	gain	chr27	1627441	3493381	1865940	Body weight QTL (2406)
chr27	2656483	2685489	gain	chr27	1627441	3493381	1865940	Body weight (1 day) QTL (7178)
chr27	2656483	2685489	gain	chr27	1627441	3493381	1865940	Antibody response to SRBC antigen QTL (2388)
chr27	2656483	2685489	gain	chr27	1627441	3493381	1865940	Body weight (41 days) QTL (7186)
chr27	2656483	2685489	gain	chr27	1627441	3493381	1865940	Body weight QTL (2407)
chr27	2656483	2685489	gain	chr27	1627441	3493381	1865940	Carcass protein content, dry matter basis QTL (17124)
chr27	2656483	2685489	gain	chr27	1627441	3493381	1865940	Carcass fat content, dry matter basis QTL (17125)
chr27	2656483	2685489	gain	chr27	1627441	3493381	1865940	Carcass fat content QTL (17126)
chr27	2656483	2685489	gain	chr27	1627441	3493381	1865940	Carcass ash content, dry matter basis QTL (17127)
chr27	2656483	2685489	gain	chr27	1627441	3162659	1535218	Femur length QTL (6778)
chr27	2656483	2685489	gain	chr27	1627441	3162659	1535218	Femur bending strength QTL (6779)
chr27	2656483	2685489	gain	chr27	1627441	2659373	1031932	Social tendency QTL (2391)
chr27	2656483	2685489	gain	chr27	1639041	3493381	1854340	Body weight (35 days) QTL (3356)
chr27	2656483	2685489	gain	chr27	1639041	3481781	1842740	Abdominal fat percentage QTL (3354)
chr27	2656483	2685489	gain	chr27	1679643	4104720	2425077	Carcass weight QTL (17090)
chr27	2656483	2685489	gain	chr27	1969149	4104720	2135571	Body weight (140 days) QTL (17084)
chr27	2656483	2685489	gain	chr27	2090953	4104720	2013767	Carcass weight QTL (17116)
chr27	2656483	2685489	gain	chr27	2218558	4104720	1886162	Breast muscle weight QTL (17096)
chr27	2656483	2685489	gain	chr27	2282360	4104720	1822360	Body weight (140 days) QTL (55926)
chr27	2656483	2685489	gain	chr27	2467966	4104720	1636754	Body weight (70 days) QTL (55912)
chr27	2656483	2685489	gain	chr27	2467966	4104720	1636754	Growth (35-70 days) QTL (55936)
chr27	2656483	2685489	gain	chr27	2595571	4104720	1509149	Body weight (105 days) QTL (55918)
chr27	3455095	3466407	gain	chr27	3162659	3493381	330722	Femur bone mineral density QTL (6780)
chr27	3455095	3466407	gain	chr27	3162659	3493381	330722	Femur bone mineral density QTL (6781)
chr27	3455095	3466407	gain	chr27	3383067	4104720	721653	Drumstick and thigh weight QTL (17105)
chr27	3455095	3466407	gain	chr27	81131	4104720	4023589	Growth (0-35 days) QTL (55932)
chr27	3455095	3466407	gain	chr27	81131	4104720	4023589	Body weight (35 days) QTL (55906)
chr27	3455095	3466407	gain	chr27	81131	4104720	4023589	Antibody response to SRBC antigen QTL (2389)
chr27	3455095	3466407	gain	chr27	81131	3493381	3412250	Antibody response to KLH antigen QTL (2387)
chr27	3455095	3466407	gain	chr27	342140	4104720	3762580	Wing weight QTL (17109)
chr27	3455095	3466407	gain	chr27	1210605	4104720	2894115	Humerus length QTL (2397)
chr27	3455095	3466407	gain	chr27	1210605	4104720	2894115	Humerus area QTL (2396)
chr27	3455095	3466407	gain	chr27	1210605	4104720	2894115	Body weight QTL (2410)
chr27	3455095	3466407	gain	chr27	1210605	4104720	2894115	Body weight QTL (2409)
chr27	3455095	3466407	gain	chr27	1627441	3493381	1865940	Shank weight percentage QTL (15567)
chr27	3455095	3466407	gain	chr27	1627441	3493381	1865940	Body weight (112 days) QTL (6652)
chr27	3455095	3466407	gain	chr27	1627441	3493381	1865940	Body weight (200 days) QTL (6653)
chr27	3455095	3466407	gain	chr27	1627441	3493381	1865940	Growth (46-112 days) QTL (6654)
chr27	3455095	3466407	gain	chr27	1627441	3493381	1865940	Abdominal fat weight QTL (11809)
chr27	3455095	3466407	gain	chr27	1627441	3493381	1865940	Triglyceride level QTL (11814)
chr27	3455095	3466407	gain	chr27	1627441	3493381	1865940	Abdominal fat weight QTL (11817)
chr27	3455095	3466407	gain	chr27	1627441	3493381	1865940	Abdominal fat percentage QTL (11820)
chr27	3455095	3466407	gain	chr27	1627441	3493381	1865940	Carcass protein content, dry matter basis QTL (17134)
chr27	3455095	3466407	gain	chr27	1627441	3493381	1865940	Carcass fat content QTL (17135)
chr27	3455095	3466407	gain	chr27	1627441	3493381	1865940	Carcass water content QTL (17136)
chr27	3455095	3466407	gain	chr27	1627441	3493381	1865940	Head percentage QTL (15599)
chr27	3455095	3466407	gain	chr27	1627441	3493381	1865940	Body weight QTL (2406)
chr27	3455095	3466407	gain	chr27	1627441	3493381	1865940	Body weight (1 day) QTL (7178)
chr27	3455095	3466407	gain	chr27	1627441	3493381	1865940	Antibody response to SRBC antigen QTL (2388)
chr27	3455095	3466407	gain	chr27	1627441	3493381	1865940	Body weight (41 days) QTL (7186)
chr27	3455095	3466407	gain	chr27	1627441	3493381	1865940	Body weight QTL (2407)
chr27	3455095	3466407	gain	chr27	1627441	3493381	1865940	Carcass protein content, dry matter basis QTL (17124)
chr27	3455095	3466407	gain	chr27	1627441	3493381	1865940	Carcass fat content, dry matter basis QTL (17125)
chr27	3455095	3466407	gain	chr27	1627441	3493381	1865940	Carcass fat content QTL (17126)
chr27	3455095	3466407	gain	chr27	1627441	3493381	1865940	Carcass ash content, dry matter basis QTL (17127)
chr27	3455095	3466407	gain	chr27	1639041	3493381	1854340	Body weight (35 days) QTL (3356)
chr27	3455095	3466407	gain	chr27	1639041	3481781	1842740	Abdominal fat percentage QTL (3354)
chr27	3455095	3466407	gain	chr27	1679643	4104720	2425077	Carcass weight QTL (17090)
chr27	3455095	3466407	gain	chr27	1969149	4104720	2135571	Body weight (140 days) QTL (17084)
chr27	3455095	3466407	gain	chr27	2090953	4104720	2013767	Carcass weight QTL (17116)
chr27	3455095	3466407	gain	chr27	2218558	4104720	1886162	Breast muscle weight QTL (17096)
chr27	3455095	3466407	gain	chr27	2282360	4104720	1822360	Body weight (140 days) QTL (55926)
chr27	3455095	3466407	gain	chr27	2467966	4104720	1636754	Body weight (70 days) QTL (55912)
chr27	3455095	3466407	gain	chr27	2467966	4104720	1636754	Growth (35-70 days) QTL (55936)
chr27	3455095	3466407	gain	chr27	2595571	4104720	1509149	Body weight (105 days) QTL (55918)
chr27	3455095	3466407	gain	chr27	2988653	4104720	1116067	Shank weight QTL (2413)
chr27	3455095	3466407	gain	chr27	2988653	4104720	1116067	Glucose level QTL (2414)
chr27	4226773	4265984	loss	chr27	3574584	5209285	1634701	Thigh percentage QTL (30886)
chr27	4318706	4383863	loss	chr27	3574584	5209285	1634701	Thigh percentage QTL (30886)
chr27	4455120	4503765	gain	chr27	3574584	5209285	1634701	Thigh percentage QTL (30886)
chr27	4759104	4858095	loss	chr27	3574584	5209285	1634701	Thigh percentage QTL (30886)
chr27	4965554	4995230	gain	chr27	3574584	5209285	1634701	Thigh percentage QTL (30886)
chr28	1906642	1912351	gain	chr28	1493434	2490457	997023	Egg shell color QTL (24959)
chr28	1906642	1912351	gain	chr28	1592970	4302316	2709346	Abdominal fat weight QTL (12632)
chr28	1906642	1912351	gain	chr28	1592970	4302316	2709346	Skin fat weight QTL (12641)
chr28	1906642	1912351	gain	chr28	1592970	4302316	2709346	Tibia cortex width QTL (9338)
chr28	1906642	1912351	gain	chr28	1592970	4302316	2709346	Abdominal fat weight QTL (2417)
chr28	1906642	1912351	gain	chr28	1592970	4302316	2709346	Skin fat weight QTL (2418)
chr28	1906642	1912351	gain	chr28	1592970	4302316	2709346	Carcass weight QTL (2420)
chr28	1906642	1912351	gain	chr28	1657793	4302316	2644523	Average daily gain QTL (24912)
chr28	1906642	1912351	gain	chr28	1657793	4302316	2644523	Body weight (504 days) QTL (24893)
chr28	1906642	1912351	gain	chr28	1674859	4302316	2627457	Right ventricular weight as percentage of body weight QTL (2421)
[truncated: 849 more rows]
